# Supplementary material for: N-[(3RS,4SR)-1-Benzyl-4-methyl­piperi­din-3-yl]-1-(4-methylphenyl­sulfonyl)-5-nitro-1H-pyrrolo­[2,3-b]pyridin-4-amine
Source: Acta Crystallogr Sect E Struct Rep Online. 2012 Sep 26;68(Pt 10):o3000. doi: 10.1107/S160053681203961X (PMC3470359; doi:10.1107/S160053681203961X)
Supplement: Supplementary file 1 [file e-68-o3000-sup1.cif]

##############################################################################
#                                                                            #
# This CIF contains the data in a paper accepted for publication in          #
# Acta Crystallographica Section E. It conforms to the requirements of       #
# Notes for Authors for Acta Crystallographica Section E, and has been       #
# peer reviewed under the auspices of the IUCr Commission on Journals.       #
#                                                                            #
# Full details of the Crystallographic Information File format               #
# are given in the paper "The Crystallographic Information File (CIF):       #
# a New Standard Archive File for Crystallography" by S. R. Hall, F. H.      #
# Allen and I. D. Brown [Acta Cryst. (1991), A47, 655-685].                  #
#                                                                            #
# The current version of the core CIF dictionary is obtainable from          #
# ftp://ftp.iucr.org/pub/cif_core.dic.                                       #
#                                                                            #
# Software is freely available for graphical display of the structure(s)     #
# in this CIF. For information consult the CIF software page                 #
# http://www.iucr.org/resources/cif/software.                                #
#                                                                            #
# This file may be used for bona fide research purposes within the           #
# scientific community so long as proper attribution is given to the journal # 
# article from which it was obtained.                                        #
#                                                                            #
##############################################################################
data_I
_audit_creation_method     SHELXL-97
_chemical_name_systematic
;
<i>N</i>-[(3<i>RS</i>,4<i>SR</i>)-1-Benzyl-4-methylpiperidin-3-yl]-1-(4-
methylphenylsulfonyl)-5-nitro-1<i>H</i>-pyrrolo[2,3-<i>b</i>]pyridin-4-amine
;
_chemical_name_common     ?
_chemical_formula_moiety     'C27 H29 N5 O4 S'
_chemical_formula_sum     'C27 H29 N5 O4 S'
_chemical_formula_iupac     'C27 H29 N5 O4 S'
_chemical_formula_weight     519.61
_chemical_melting_point     ?
_symmetry_cell_setting     monoclinic
_symmetry_space_group_name_H-M     'C 2/c'
_symmetry_space_group_name_Hall     '-C 2yc'
loop_
    _symmetry_equiv_pos_as_xyz
    'x, y, z'
    '-x, y, -z+1/2'
    'x+1/2, y+1/2, z'
    '-x+1/2, y+1/2, -z+1/2'
    '-x, -y, -z'
    'x, -y, z-1/2'
    '-x+1/2, -y+1/2, -z'
    'x+1/2, -y+1/2, z-1/2'
_cell_length_a     29.5164(12)
_cell_length_b     9.1388(2)
_cell_length_c     23.3008(9)
_cell_angle_alpha     90.00
_cell_angle_beta     124.803(3)
_cell_angle_gamma     90.00
_cell_volume     5160.9(3)
_cell_formula_units_Z     8
_cell_measurement_reflns_used     28567
_cell_measurement_theta_min     3.06
_cell_measurement_theta_max     29.45
_cell_measurement_temperature     193(2)
_exptl_crystal_description     block
_exptl_crystal_colour     yellow
_exptl_crystal_size_max     0.55
_exptl_crystal_size_mid     0.32
_exptl_crystal_size_min     0.30
_exptl_crystal_density_diffrn     1.337
_exptl_crystal_density_meas     ?
_exptl_crystal_density_method     'not measured'
_exptl_crystal_F_000     2192
_exptl_absorpt_coefficient_mu     0.169
_exptl_absorpt_correction_type     none
_exptl_special_details     ?
_diffrn_ambient_temperature     193(2)
_diffrn_radiation_type     MoK\a
_diffrn_radiation_wavelength     0.71073
_diffrn_radiation_monochromator     graphite
_diffrn_measurement_device_type     'Stoe IPDS 2T'
_diffrn_measurement_device     '2-circle goniometer'
_diffrn_measurement_method     'rotation method'
_diffrn_detector_area_resol_mean     6.67
_diffrn_reflns_number     32401
_diffrn_reflns_av_R_equivalents     0.0493
_diffrn_reflns_av_sigmaI/netI     0.0259
_diffrn_reflns_theta_min     3.12
_diffrn_reflns_theta_max     28.00
_diffrn_reflns_theta_full     28.00
_diffrn_measured_fraction_theta_max     0.999
_diffrn_measured_fraction_theta_full     0.999
_diffrn_reflns_limit_h_min     -38
_diffrn_reflns_limit_h_max     38
_diffrn_reflns_limit_k_min     -12
_diffrn_reflns_limit_k_max     10
_diffrn_reflns_limit_l_min     -30
_diffrn_reflns_limit_l_max     30
_diffrn_standards_number     ?
_diffrn_standards_interval_count     ?
_diffrn_standards_interval_time     ?
_diffrn_standards_decay_%     ?
_refine_special_details
;
Refinement of <i>F</i>^2^ against ALL reflections. The weighted <i>R</i>-factor
<i>wR</i> and goodness of fit <i>S</i> are based on <i>F</i>^2^, conventional
<i>R</i>-factors <i>R</i> are based on <i>F</i>, with <i>F</i> set to zero for
negative <i>F</i>^2^. The threshold expression of <i>F</i>^2^ >
\s(<i>F</i>^2^) is used only for calculating <i>R</i>-factors(gt) <i>etc</i>.
and is not relevant to the choice of reflections for refinement.
<i>R</i>-factors based on <i>F</i>^2^ are statistically about twice as large
as those based on <i>F</i>, and <i>R</i>- factors based on ALL data will be
even larger.
;
_reflns_number_total     6211
_reflns_number_gt     5273
_reflns_threshold_expression     I>2\s(I)
_refine_ls_structure_factor_coef     Fsqd
_refine_ls_matrix_type     full
_refine_ls_R_factor_all     0.0426
_refine_ls_R_factor_gt     0.0352
_refine_ls_wR_factor_ref     0.1006
_refine_ls_wR_factor_obs     0.0959
_refine_ls_goodness_of_fit_ref     1.033
_refine_ls_restrained_S_all     1.033
_refine_ls_number_reflns     6211
_refine_ls_number_parameters     336
_refine_ls_number_restraints     0
_refine_ls_hydrogen_treatment     constr
_refine_ls_weighting_scheme     calc
_refine_ls_weighting_details
         'calc w=1/[\s^2^(Fo^2^)+(0.0532P)^2^+2.4419P] where P=(Fo^2^+2Fc^2^)/3'
_atom_sites_solution_hydrogens     geom
_atom_sites_solution_primary     direct
_atom_sites_solution_secondary     difmap
_refine_ls_shift/su_max     0.002
_refine_ls_shift/su_mean     0.000
_refine_diff_density_max     0.324
_refine_diff_density_min     -0.400
_refine_ls_extinction_method     none
_refine_ls_extinction_coef     ?
loop_
    _atom_type_symbol
    _atom_type_description
    _atom_type_scat_dispersion_real
    _atom_type_scat_dispersion_imag
    _atom_type_scat_source
    'C' 'C' 0.0033 0.0016
                         'International Tables Vol C Tables 4.2.6.8 and 6.1.1.4'
    'H' 'H' 0.0000 0.0000
                         'International Tables Vol C Tables 4.2.6.8 and 6.1.1.4'
    'N' 'N' 0.0061 0.0033
                         'International Tables Vol C Tables 4.2.6.8 and 6.1.1.4'
    'O' 'O' 0.0106 0.0060
                         'International Tables Vol C Tables 4.2.6.8 and 6.1.1.4'
    'S' 'S' 0.1246 0.1234
                         'International Tables Vol C Tables 4.2.6.8 and 6.1.1.4'
_computing_data_collection     'X-AREA (Stoe & Cie, 2010)'
_computing_cell_refinement     'X-AREA (Stoe & Cie, 2010)'
_computing_data_reduction     'X-RED (Stoe & Cie, 2010)'
_computing_structure_solution     'SIR97 (Altomare <i>et al.</i>, 1999)'
_computing_structure_refinement     'SHELXL97 (Sheldrick, 2008)'
_computing_molecular_graphics     'PLATON (Spek, 2009)'
_computing_publication_material     'PLATON (Spek, 2009)'
loop_
    _atom_site_type_symbol
    _atom_site_label
    _atom_site_fract_x
    _atom_site_fract_y
    _atom_site_fract_z
    _atom_site_U_iso_or_equiv
    _atom_site_adp_type
    _atom_site_calc_flag
    _atom_site_refinement_flags
    _atom_site_occupancy
    _atom_site_symmetry_multiplicity
    _atom_site_disorder_assembly
    _atom_site_disorder_group
    N N1 0.36895(4) 0.36468(12) 0.43728(5) 0.0298(2) Uani d . 1 1 . .
    C C2 0.37391(5) 0.34971(14) 0.38137(6) 0.0310(2) Uani d . 1 1 . .
    H H2 0.4055 0.3137 0.3847 0.037 Uiso calc R 1 1 . .
    C C3 0.32669(5) 0.39448(14) 0.32195(6) 0.0300(2) Uani d . 1 1 . .
    H H3 0.3192 0.3940 0.2765 0.036 Uiso calc R 1 1 . .
    C C4 0.28973(5) 0.44294(13) 0.33962(6) 0.0261(2) Uani d . 1 1 . .
    C C5 0.23605(5) 0.50601(12) 0.30208(6) 0.0263(2) Uani d . 1 1 . .
    C C6 0.21875(5) 0.54658(13) 0.34591(6) 0.0292(2) Uani d . 1 1 . .
    C C7 0.25185(5) 0.52100(15) 0.41836(6) 0.0330(3) Uani d . 1 1 . .
    H H7 0.2375 0.5499 0.4442 0.040 Uiso calc R 1 1 . .
    N N8 0.30113(4) 0.46032(12) 0.45339(5) 0.0330(2) Uani d . 1 1 . .
    C C9 0.31769(5) 0.42474(13) 0.41213(6) 0.0273(2) Uani d . 1 1 . .
    S S10 0.420371(12) 0.33155(3) 0.521638(15) 0.03107(9) Uani d . 1 1 . .
    O O11 0.46345(4) 0.27462(11) 0.51761(5) 0.0388(2) Uani d . 1 1 . .
    O O12 0.39824(4) 0.24718(11) 0.55130(5) 0.0416(2) Uani d . 1 1 . .
    C C13 0.43840(5) 0.50589(14) 0.55916(6) 0.0299(2) Uani d . 1 1 . .
    C C14 0.46497(5) 0.60144(14) 0.54113(6) 0.0323(3) Uani d . 1 1 . .
    H H14 0.4728 0.5728 0.5084 0.039 Uiso calc R 1 1 . .
    C C15 0.47988(5) 0.73842(15) 0.57134(7) 0.0352(3) Uani d . 1 1 . .
    H H15 0.4980 0.8044 0.5592 0.042 Uiso calc R 1 1 . .
    C C16 0.46866(5) 0.78136(16) 0.61955(7) 0.0383(3) Uani d . 1 1 . .
    C C17 0.44216(6) 0.68377(17) 0.63658(7) 0.0414(3) Uani d . 1 1 . .
    H H17 0.4346 0.7120 0.6695 0.050 Uiso calc R 1 1 . .
    C C18 0.42645(5) 0.54577(16) 0.60664(7) 0.0373(3) Uani d . 1 1 . .
    H H18 0.4079 0.4801 0.6183 0.045 Uiso calc R 1 1 . .
    C C19 0.48486(8) 0.93192(19) 0.65147(10) 0.0573(4) Uani d . 1 1 . .
    H H19A 0.4532 0.9789 0.6471 0.086 Uiso calc R 1 1 . .
    H H19B 0.4967 0.9908 0.6271 0.086 Uiso calc R 1 1 . .
    H H19C 0.5153 0.9240 0.7010 0.086 Uiso calc R 1 1 . .
    N N20 0.16570(5) 0.61010(12) 0.31848(6) 0.0345(2) Uani d . 1 1 . .
    O O21 0.13535(4) 0.64328(11) 0.25557(5) 0.0413(2) Uani d . 1 1 . .
    O O22 0.15099(5) 0.62928(15) 0.35750(6) 0.0555(3) Uani d . 1 1 . .
    N N23 0.20496(4) 0.52638(12) 0.23263(5) 0.0304(2) Uani d . 1 1 . .
    H H23 0.1735 0.5677 0.2169 0.036 Uiso d R 1 1 . .
    C C24 0.21171(5) 0.45266(13) 0.18239(6) 0.0273(2) Uani d . 1 1 . .
    H H24 0.2346 0.3629 0.2050 0.033 Uiso calc R 1 1 . .
    C C25 0.24124(5) 0.55058(13) 0.16051(6) 0.0297(2) Uani d . 1 1 . .
    H H25A 0.2178 0.6361 0.1343 0.036 Uiso calc R 1 1 . .
    H H25B 0.2762 0.5870 0.2025 0.036 Uiso calc R 1 1 . .
    N N26 0.25288(4) 0.46765(12) 0.11666(5) 0.0312(2) Uani d . 1 1 . .
    C C27 0.20055(5) 0.42158(17) 0.05248(6) 0.0379(3) Uani d . 1 1 . .
    H H27A 0.2084 0.3638 0.0232 0.045 Uiso calc R 1 1 . .
    H H27B 0.1793 0.5093 0.0256 0.045 Uiso calc R 1 1 . .
    C C28 0.16618(5) 0.33024(16) 0.06856(7) 0.0360(3) Uani d . 1 1 . .
    H H28A 0.1854 0.2364 0.0896 0.043 Uiso calc R 1 1 . .
    H H28B 0.1304 0.3077 0.0243 0.043 Uiso calc R 1 1 . .
    C C29 0.15545(5) 0.40571(14) 0.11824(6) 0.0319(2) Uani d . 1 1 . .
    H H29 0.1328 0.4953 0.0948 0.038 Uiso calc R 1 1 . .
    C C30 0.12401(6) 0.30586(18) 0.13668(8) 0.0464(3) Uani d . 1 1 . .
    H H30A 0.0884 0.2794 0.0939 0.070 Uiso calc R 1 1 . .
    H H30B 0.1179 0.3571 0.1686 0.070 Uiso calc R 1 1 . .
    H H30C 0.1456 0.2170 0.1593 0.070 Uiso calc R 1 1 . .
    C C31 0.28426(6) 0.55550(18) 0.09791(7) 0.0415(3) Uani d . 1 1 . .
    H H31A 0.2625 0.6438 0.0724 0.050 Uiso calc R 1 1 . .
    H H31B 0.2890 0.4979 0.0657 0.050 Uiso calc R 1 1 . .
    C C32 0.34032(5) 0.60269(15) 0.15957(6) 0.0319(3) Uani d . 1 1 . .
    C C33 0.37477(6) 0.50706(15) 0.21396(7) 0.0359(3) Uani d . 1 1 . .
    H H33 0.3623 0.4109 0.2134 0.043 Uiso calc R 1 1 . .
    C C34 0.42697(6) 0.54990(18) 0.26888(8) 0.0429(3) Uani d . 1 1 . .
    H H34 0.4499 0.4836 0.3059 0.051 Uiso calc R 1 1 . .
    C C35 0.44582(6) 0.68891(19) 0.26995(8) 0.0478(4) Uani d . 1 1 . .
    H H35 0.4816 0.7187 0.3077 0.057 Uiso calc R 1 1 . .
    C C36 0.41230(6) 0.78400(17) 0.21587(8) 0.0460(3) Uani d . 1 1 . .
    H H36 0.4253 0.8793 0.2161 0.055 Uiso calc R 1 1 . .
    C C37 0.35990(6) 0.74160(15) 0.16128(7) 0.0375(3) Uani d . 1 1 . .
    H H37 0.3371 0.8085 0.1245 0.045 Uiso calc R 1 1 . .
loop_
    _atom_site_aniso_label
    _atom_site_aniso_U_11
    _atom_site_aniso_U_22
    _atom_site_aniso_U_33
    _atom_site_aniso_U_12
    _atom_site_aniso_U_13
    _atom_site_aniso_U_23
    N1 0.0277(5) 0.0355(5) 0.0262(5) 0.0006(4) 0.0153(4) -0.0020(4)
    C2 0.0302(6) 0.0359(6) 0.0299(6) 0.0009(5) 0.0190(5) -0.0035(5)
    C3 0.0314(6) 0.0334(6) 0.0287(5) 0.0011(5) 0.0192(5) -0.0019(5)
    C4 0.0277(5) 0.0265(5) 0.0263(5) -0.0018(4) 0.0167(4) -0.0022(4)
    C5 0.0287(5) 0.0242(5) 0.0281(5) -0.0019(4) 0.0174(5) -0.0025(4)
    C6 0.0297(6) 0.0305(6) 0.0326(6) 0.0007(5) 0.0208(5) -0.0018(5)
    C7 0.0363(6) 0.0389(7) 0.0323(6) -0.0007(5) 0.0246(5) -0.0033(5)
    N8 0.0347(5) 0.0402(6) 0.0288(5) -0.0006(4) 0.0207(4) -0.0028(4)
    C9 0.0274(5) 0.0291(5) 0.0269(5) -0.0019(4) 0.0164(5) -0.0024(4)
    S10 0.03026(15) 0.03396(16) 0.02658(14) 0.00234(11) 0.01480(12) 0.00130(11)
    O11 0.0339(5) 0.0434(5) 0.0348(5) 0.0094(4) 0.0170(4) 0.0007(4)
    O12 0.0481(5) 0.0412(5) 0.0368(5) -0.0024(4) 0.0251(4) 0.0049(4)
    C13 0.0250(5) 0.0368(6) 0.0252(5) 0.0020(5) 0.0128(4) -0.0014(5)
    C14 0.0310(6) 0.0379(6) 0.0312(6) 0.0038(5) 0.0195(5) 0.0014(5)
    C15 0.0298(6) 0.0368(7) 0.0376(6) 0.0029(5) 0.0184(5) 0.0011(5)
    C16 0.0307(6) 0.0403(7) 0.0361(6) 0.0050(5) 0.0144(5) -0.0054(5)
    C17 0.0389(7) 0.0526(8) 0.0371(7) 0.0029(6) 0.0243(6) -0.0091(6)
    C18 0.0338(6) 0.0488(8) 0.0344(6) -0.0013(5) 0.0225(5) -0.0032(6)
    C19 0.0619(10) 0.0455(9) 0.0609(10) -0.0006(8) 0.0329(9) -0.0153(8)
    N20 0.0362(5) 0.0352(6) 0.0396(6) 0.0046(4) 0.0262(5) 0.0003(4)
    O21 0.0359(5) 0.0473(6) 0.0398(5) 0.0108(4) 0.0212(4) 0.0028(4)
    O22 0.0555(6) 0.0758(8) 0.0550(6) 0.0241(6) 0.0431(6) 0.0102(6)
    N23 0.0298(5) 0.0347(5) 0.0275(5) 0.0063(4) 0.0168(4) 0.0003(4)
    C24 0.0280(5) 0.0295(6) 0.0237(5) 0.0025(4) 0.0143(4) -0.0010(4)
    C25 0.0305(6) 0.0300(6) 0.0270(5) 0.0001(5) 0.0154(5) -0.0012(4)
    N26 0.0302(5) 0.0391(6) 0.0256(5) -0.0045(4) 0.0167(4) -0.0047(4)
    C27 0.0342(6) 0.0523(8) 0.0241(5) -0.0049(6) 0.0148(5) -0.0061(5)
    C28 0.0301(6) 0.0438(7) 0.0293(6) -0.0065(5) 0.0141(5) -0.0096(5)
    C29 0.0277(6) 0.0364(6) 0.0295(5) -0.0004(5) 0.0151(5) -0.0022(5)
    C30 0.0423(7) 0.0535(9) 0.0483(8) -0.0141(7) 0.0288(7) -0.0095(7)
    C31 0.0380(7) 0.0584(9) 0.0299(6) -0.0081(6) 0.0204(6)  0.0000(6)
    C32 0.0321(6) 0.0387(7) 0.0314(6) -0.0006(5) 0.0220(5) -0.0010(5)
    C33 0.0380(6) 0.0351(6) 0.0399(6) -0.0015(5) 0.0254(6) 0.0015(5)
    C34 0.0346(7) 0.0518(8) 0.0407(7) 0.0045(6) 0.0206(6) 0.0081(6)
    C35 0.0359(7) 0.0583(9) 0.0445(8) -0.0103(7) 0.0202(6) -0.0053(7)
    C36 0.0487(8) 0.0378(7) 0.0555(9) -0.0102(6) 0.0320(7) -0.0051(6)
    C37 0.0420(7) 0.0349(6) 0.0422(7) 0.0036(5) 0.0280(6) 0.0038(5)
_geom_special_details
;
All e.s.d.'s (except the e.s.d. in the dihedral angle between two l.s. planes)
are estimated using the full covariance matrix. The cell e.s.d.'s are taken
into account individually in the estimation of e.s.d.'s in distances, angles
and torsion angles; correlations between e.s.d.'s in cell parameters are only
used when they are defined by crystal symmetry. An approximate (isotropic)
treatment of cell e.s.d.'s is used for estimating e.s.d.'s involving l.s.
planes.
;
loop_
    _geom_bond_atom_site_label_1
    _geom_bond_atom_site_label_2
    _geom_bond_site_symmetry_2
    _geom_bond_distance
    _geom_bond_publ_flag
    N1 C9 . 1.3862(15) ?
    N1 C2 . 1.3983(14) ?
    N1 S10 . 1.6892(10) ?
    C2 C3 . 1.3505(17) ?
    C2 H2 . 0.9500 ?
    C3 C4 . 1.4383(15) ?
    C3 H3 . 0.9500 ?
    C4 C9 . 1.4042(15) ?
    C4 C5 . 1.4233(16) ?
    C5 N23 . 1.3417(15) ?
    C5 C6 . 1.4269(15) ?
    C6 C7 . 1.4058(17) ?
    C6 N20 . 1.4335(15) ?
    C7 N8 . 1.3170(17) ?
    C7 H7 . 0.9500 ?
    N8 C9 . 1.3436(14) ?
    S10 O12 . 1.4192(10) ?
    S10 O11 . 1.4257(10) ?
    S10 C13 . 1.7479(13) ?
    C13 C18 . 1.3879(16) ?
    C13 C14 . 1.3892(18) ?
    C14 C15 . 1.3794(19) ?
    C14 H14 . 0.9500 ?
    C15 C16 . 1.3964(18) ?
    C15 H15 . 0.9500 ?
    C16 C17 . 1.385(2) ?
    C16 C19 . 1.506(2) ?
    C17 C18 . 1.387(2) ?
    C17 H17 . 0.9500 ?
    C18 H18 . 0.9500 ?
    C19 H19A . 0.9800 ?
    C19 H19B . 0.9800 ?
    C19 H19C . 0.9800 ?
    N20 O22 . 1.2234(14) ?
    N20 O21 . 1.2427(15) ?
    N23 C24 . 1.4595(14) ?
    N23 H23 . 0.8659 ?
    C24 C25 . 1.5258(16) ?
    C24 C29 . 1.5305(16) ?
    C24 H24 . 1.0000 ?
    C25 N26 . 1.4616(15) ?
    C25 H25A . 0.9900 ?
    C25 H25B . 0.9900 ?
    N26 C31 . 1.4682(16) ?
    N26 C27 . 1.4706(15) ?
    C27 C28 . 1.5166(19) ?
    C27 H27A . 0.9900 ?
    C27 H27B . 0.9900 ?
    C28 C29 . 1.5279(17) ?
    C28 H28A . 0.9900 ?
    C28 H28B . 0.9900 ?
    C29 C30 . 1.5275(19) ?
    C29 H29 . 1.0000 ?
    C30 H30A . 0.9800 ?
    C30 H30B . 0.9800 ?
    C30 H30C . 0.9800 ?
    C31 C32 . 1.5081(18) ?
    C31 H31A . 0.9900 ?
    C31 H31B . 0.9900 ?
    C32 C37 . 1.3860(19) ?
    C32 C33 . 1.3902(18) ?
    C33 C34 . 1.384(2) ?
    C33 H33 . 0.9500 ?
    C34 C35 . 1.381(2) ?
    C34 H34 . 0.9500 ?
    C35 C36 . 1.378(2) ?
    C35 H35 . 0.9500 ?
    C36 C37 . 1.384(2) ?
    C36 H36 . 0.9500 ?
    C37 H37 . 0.9500 ?
loop_
    _geom_angle_atom_site_label_1
    _geom_angle_atom_site_label_2
    _geom_angle_atom_site_label_3
    _geom_angle_site_symmetry_1
    _geom_angle_site_symmetry_3
    _geom_angle
    _geom_angle_publ_flag
    C9 N1 C2 . . 108.32(10) ?
    C9 N1 S10 . . 127.01(8) ?
    C2 N1 S10 . . 124.35(8) ?
    C3 C2 N1 . . 109.26(10) ?
    C3 C2 H2 . . 125.4 ?
    N1 C2 H2 . . 125.4 ?
    C2 C3 C4 . . 107.90(10) ?
    C2 C3 H3 . . 126.0 ?
    C4 C3 H3 . . 126.0 ?
    C9 C4 C5 . . 118.10(10) ?
    C9 C4 C3 . . 106.68(10) ?
    C5 C4 C3 . . 135.16(10) ?
    N23 C5 C4 . . 123.54(10) ?
    N23 C5 C6 . . 123.33(11) ?
    C4 C5 C6 . . 113.13(10) ?
    C7 C6 C5 . . 121.94(11) ?
    C7 C6 N20 . . 115.86(10) ?
    C5 C6 N20 . . 122.15(11) ?
    N8 C7 C6 . . 125.37(11) ?
    N8 C7 H7 . . 117.3 ?
    C6 C7 H7 . . 117.3 ?
    C7 N8 C9 . . 112.50(10) ?
    N8 C9 N1 . . 123.25(10) ?
    N8 C9 C4 . . 128.92(11) ?
    N1 C9 C4 . . 107.80(10) ?
    O12 S10 O11 . . 120.63(6) ?
    O12 S10 N1 . . 107.84(6) ?
    O11 S10 N1 . . 103.40(5) ?
    O12 S10 C13 . . 110.18(6) ?
    O11 S10 C13 . . 109.71(6) ?
    N1 S10 C13 . . 103.51(6) ?
    C18 C13 C14 . . 121.34(12) ?
    C18 C13 S10 . . 119.65(10) ?
    C14 C13 S10 . . 119.01(9) ?
    C15 C14 C13 . . 119.13(12) ?
    C15 C14 H14 . . 120.4 ?
    C13 C14 H14 . . 120.4 ?
    C14 C15 C16 . . 120.83(13) ?
    C14 C15 H15 . . 119.6 ?
    C16 C15 H15 . . 119.6 ?
    C17 C16 C15 . . 118.77(13) ?
    C17 C16 C19 . . 121.24(13) ?
    C15 C16 C19 . . 119.98(14) ?
    C16 C17 C18 . . 121.52(12) ?
    C16 C17 H17 . . 119.2 ?
    C18 C17 H17 . . 119.2 ?
    C17 C18 C13 . . 118.40(13) ?
    C17 C18 H18 . . 120.8 ?
    C13 C18 H18 . . 120.8 ?
    C16 C19 H19A . . 109.5 ?
    C16 C19 H19B . . 109.5 ?
    H19A C19 H19B . . 109.5 ?
    C16 C19 H19C . . 109.5 ?
    H19A C19 H19C . . 109.5 ?
    H19B C19 H19C . . 109.5 ?
    O22 N20 O21 . . 121.26(11) ?
    O22 N20 C6 . . 119.17(11) ?
    O21 N20 C6 . . 119.57(10) ?
    C5 N23 C24 . . 126.22(10) ?
    C5 N23 H23 . . 113.6 ?
    C24 N23 H23 . . 117.8 ?
    N23 C24 C25 . . 111.27(10) ?
    N23 C24 C29 . . 110.13(9) ?
    C25 C24 C29 . . 110.27(9) ?
    N23 C24 H24 . . 108.4 ?
    C25 C24 H24 . . 108.4 ?
    C29 C24 H24 . . 108.4 ?
    N26 C25 C24 . . 109.66(10) ?
    N26 C25 H25A . . 109.7 ?
    C24 C25 H25A . . 109.7 ?
    N26 C25 H25B . . 109.7 ?
    C24 C25 H25B . . 109.7 ?
    H25A C25 H25B . . 108.2 ?
    C25 N26 C31 . . 111.37(10) ?
    C25 N26 C27 . . 109.26(10) ?
    C31 N26 C27 . . 109.19(10) ?
    N26 C27 C28 . . 111.64(10) ?
    N26 C27 H27A . . 109.3 ?
    C28 C27 H27A . . 109.3 ?
    N26 C27 H27B . . 109.3 ?
    C28 C27 H27B . . 109.3 ?
    H27A C27 H27B . . 108.0 ?
    C27 C28 C29 . . 113.32(11) ?
    C27 C28 H28A . . 108.9 ?
    C29 C28 H28A . . 108.9 ?
    C27 C28 H28B . . 108.9 ?
    C29 C28 H28B . . 108.9 ?
    H28A C28 H28B . . 107.7 ?
    C30 C29 C28 . . 111.43(11) ?
    C30 C29 C24 . . 112.80(11) ?
    C28 C29 C24 . . 106.73(10) ?
    C30 C29 H29 . . 108.6 ?
    C28 C29 H29 . . 108.6 ?
    C24 C29 H29 . . 108.6 ?
    C29 C30 H30A . . 109.5 ?
    C29 C30 H30B . . 109.5 ?
    H30A C30 H30B . . 109.5 ?
    C29 C30 H30C . . 109.5 ?
    H30A C30 H30C . . 109.5 ?
    H30B C30 H30C . . 109.5 ?
    N26 C31 C32 . . 114.09(10) ?
    N26 C31 H31A . . 108.7 ?
    C32 C31 H31A . . 108.7 ?
    N26 C31 H31B . . 108.7 ?
    C32 C31 H31B . . 108.7 ?
    H31A C31 H31B . . 107.6 ?
    C37 C32 C33 . . 118.27(12) ?
    C37 C32 C31 . . 120.14(12) ?
    C33 C32 C31 . . 121.51(12) ?
    C34 C33 C32 . . 120.95(13) ?
    C34 C33 H33 . . 119.5 ?
    C32 C33 H33 . . 119.5 ?
    C35 C34 C33 . . 120.09(14) ?
    C35 C34 H34 . . 120.0 ?
    C33 C34 H34 . . 120.0 ?
    C36 C35 C34 . . 119.47(14) ?
    C36 C35 H35 . . 120.3 ?
    C34 C35 H35 . . 120.3 ?
    C35 C36 C37 . . 120.42(14) ?
    C35 C36 H36 . . 119.8 ?
    C37 C36 H36 . . 119.8 ?
    C36 C37 C32 . . 120.79(13) ?
    C36 C37 H37 . . 119.6 ?
    C32 C37 H37 . . 119.6 ?
loop_
    _geom_torsion_atom_site_label_1
    _geom_torsion_atom_site_label_2
    _geom_torsion_atom_site_label_3
    _geom_torsion_atom_site_label_4
    _geom_torsion_site_symmetry_1
    _geom_torsion_site_symmetry_2
    _geom_torsion_site_symmetry_3
    _geom_torsion_site_symmetry_4
    _geom_torsion
    _geom_torsion_publ_flag
    C9 N1 C2 C3 . . . . -1.84(14) ?
    S10 N1 C2 C3 . . . . -175.67(9) ?
    N1 C2 C3 C4 . . . . 1.00(14) ?
    C2 C3 C4 C9 . . . . 0.19(14) ?
    C2 C3 C4 C5 . . . . 177.15(13) ?
    C9 C4 C5 N23 . . . . -178.74(11) ?
    C3 C4 C5 N23 . . . . 4.6(2) ?
    C9 C4 C5 C6 . . . . 1.73(15) ?
    C3 C4 C5 C6 . . . . -174.97(13) ?
    N23 C5 C6 C7 . . . . 178.66(12) ?
    C4 C5 C6 C7 . . . . -1.81(17) ?
    N23 C5 C6 N20 . . . . 1.37(18) ?
    C4 C5 C6 N20 . . . . -179.10(11) ?
    C5 C6 C7 N8 . . . . 0.7(2) ?
    N20 C6 C7 N8 . . . . 178.17(12) ?
    C6 C7 N8 C9 . . . . 0.48(19) ?
    C7 N8 C9 N1 . . . . 177.44(11) ?
    C7 N8 C9 C4 . . . . -0.51(19) ?
    C2 N1 C9 N8 . . . . -176.39(11) ?
    S10 N1 C9 N8 . . . . -2.77(18) ?
    C2 N1 C9 C4 . . . . 1.92(13) ?
    S10 N1 C9 C4 . . . . 175.54(9) ?
    C5 C4 C9 N8 . . . . -0.68(19) ?
    C3 C4 C9 N8 . . . . 176.89(12) ?
    C5 C4 C9 N1 . . . . -178.87(10) ?
    C3 C4 C9 N1 . . . . -1.30(13) ?
    C9 N1 S10 O12 . . . . 52.95(12) ?
    C2 N1 S10 O12 . . . . -134.39(11) ?
    C9 N1 S10 O11 . . . . -178.24(11) ?
    C2 N1 S10 O11 . . . . -5.58(12) ?
    C9 N1 S10 C13 . . . . -63.80(12) ?
    C2 N1 S10 C13 . . . . 108.86(11) ?
    O12 S10 C13 C18 . . . . -4.55(12) ?
    O11 S10 C13 C18 . . . . -139.64(10) ?
    N1 S10 C13 C18 . . . . 110.54(10) ?
    O12 S10 C13 C14 . . . . 174.88(9) ?
    O11 S10 C13 C14 . . . . 39.80(11) ?
    N1 S10 C13 C14 . . . . -70.03(10) ?
    C18 C13 C14 C15 . . . . 0.25(18) ?
    S10 C13 C14 C15 . . . . -179.18(9) ?
    C13 C14 C15 C16 . . . . 0.09(19) ?
    C14 C15 C16 C17 . . . . -0.04(19) ?
    C14 C15 C16 C19 . . . . -179.48(13) ?
    C15 C16 C17 C18 . . . . -0.3(2) ?
    C19 C16 C17 C18 . . . . 179.08(14) ?
    C16 C17 C18 C13 . . . . 0.7(2) ?
    C14 C13 C18 C17 . . . . -0.62(19) ?
    S10 C13 C18 C17 . . . . 178.80(10) ?
    C7 C6 N20 O22 . . . . -4.61(18) ?
    C5 C6 N20 O22 . . . . 172.83(13) ?
    C7 C6 N20 O21 . . . . 176.09(12) ?
    C5 C6 N20 O21 . . . . -6.46(18) ?
    C4 C5 N23 C24 . . . . 19.43(19) ?
    C6 C5 N23 C24 . . . . -161.08(11) ?
    C5 N23 C24 C25 . . . . -100.89(13) ?
    C5 N23 C24 C29 . . . . 136.51(12) ?
    N23 C24 C25 N26 . . . . 173.52(9) ?
    C29 C24 C25 N26 . . . . -63.96(12) ?
    C24 C25 N26 C31 . . . . -176.61(10) ?
    C24 C25 N26 C27 . . . . 62.69(12) ?
    C25 N26 C27 C28 . . . . -57.92(14) ?
    C31 N26 C27 C28 . . . . -179.95(12) ?
    N26 C27 C28 C29 . . . . 54.63(15) ?
    C27 C28 C29 C30 . . . . -176.25(11) ?
    C27 C28 C29 C24 . . . . -52.70(14) ?
    N23 C24 C29 C30 . . . . -57.42(14) ?
    C25 C24 C29 C30 . . . . 179.40(11) ?
    N23 C24 C29 C28 . . . . 179.88(10) ?
    C25 C24 C29 C28 . . . . 56.70(13) ?
    C25 N26 C31 C32 . . . . 62.29(15) ?
    C27 N26 C31 C32 . . . . -176.96(12) ?
    N26 C31 C32 C37 . . . . -140.70(13) ?
    N26 C31 C32 C33 . . . . 42.81(18) ?
    C37 C32 C33 C34 . . . . 0.88(19) ?
    C31 C32 C33 C34 . . . . 177.43(12) ?
    C32 C33 C34 C35 . . . . -0.7(2) ?
    C33 C34 C35 C36 . . . . -0.2(2) ?
    C34 C35 C36 C37 . . . . 0.8(2) ?
    C35 C36 C37 C32 . . . . -0.6(2) ?
    C33 C32 C37 C36 . . . . -0.25(19) ?
    C31 C32 C37 C36 . . . . -176.85(12) ?
loop_
    _geom_hbond_atom_site_label_D
    _geom_hbond_atom_site_label_H
    _geom_hbond_atom_site_label_A
    _geom_hbond_site_symmetry_A
    _geom_hbond_distance_DH
    _geom_hbond_distance_HA
    _geom_hbond_distance_DA
    _geom_hbond_angle_DHA
    N23 H23 O21 . 0.87 1.93 2.6274(14) 137
_iucr_refine_instructions_details
;
TITL pf036 in C 2/c
CELL   0.71073     29.5164   9.1388  23.3008   90.000  124.803   90.000
ZERR         8      0.0012   0.0002   0.0009    0.000    0.003    0.000
LATT  7
SYMM -X,Y,1/2-Z
SFAC  C   H   N   O   S
UNIT  216  232  40  32   8
OMIT -2 56
L.S.      4
FMAP      2
PLAN     -25 .5 -.5
TEMP -80
SIZE 0.300 0.320 0.550
ACTA
CONF
BOND $H
HTAB N23 O21
WGHT    0.053200    2.441900
FVAR       0.20235
N1    3    0.368946    0.364676    0.437281    11.00000    0.02771    0.03546 =
         0.02617   -0.00197    0.01526    0.00063
     0.00004 0.00012 0.00005 0.00047 0.00053 0.00045 0.00039 0.00039 0.00040
C2    1    0.373910    0.349713    0.381371    11.00000    0.03025    0.03590 =
         0.02986   -0.00349    0.01897    0.00091
     0.00005 0.00014 0.00006 0.00056 0.00062 0.00055 0.00046 0.00048 0.00047
AFIX  43
H2    2    0.405513    0.313728    0.384663    11.00000   -1.20000
     0.00000 0.00000 0.00000 0.00000
AFIX   0
C3    1    0.326693    0.394480    0.321952    11.00000    0.03136    0.03338 =
         0.02869   -0.00185    0.01922    0.00109
     0.00005 0.00014 0.00006 0.00056 0.00060 0.00053 0.00046 0.00047 0.00047
AFIX  43
H3    2    0.319218    0.394042    0.276525    11.00000   -1.20000
     0.00000 0.00000 0.00000 0.00000
AFIX   0
C4    1    0.289729    0.442937    0.339618    11.00000    0.02769    0.02655 =
         0.02632   -0.00223    0.01670   -0.00177
     0.00005 0.00013 0.00006 0.00053 0.00052 0.00051 0.00041 0.00045 0.00042
C5    1    0.236050    0.506011    0.302078    11.00000    0.02871    0.02415 =
         0.02814   -0.00250    0.01740   -0.00190
     0.00005 0.00012 0.00006 0.00053 0.00050 0.00052 0.00041 0.00045 0.00042
C6    1    0.218754    0.546576    0.345906    11.00000    0.02974    0.03051 =
         0.03258   -0.00175    0.02081    0.00066
     0.00005 0.00013 0.00006 0.00056 0.00057 0.00056 0.00046 0.00049 0.00045
C7    1    0.251846    0.521003    0.418359    11.00000    0.03627    0.03890 =
         0.03235   -0.00334    0.02464   -0.00073
     0.00005 0.00015 0.00006 0.00061 0.00065 0.00058 0.00049 0.00052 0.00051
AFIX  43
H7    2    0.237477    0.549872    0.444173    11.00000   -1.20000
     0.00000 0.00000 0.00000 0.00000
AFIX   0
N8    3    0.301127    0.460316    0.453388    11.00000    0.03467    0.04017 =
         0.02876   -0.00277    0.02074   -0.00059
     0.00004 0.00012 0.00005 0.00053 0.00057 0.00048 0.00042 0.00044 0.00044
C9    1    0.317689    0.424742    0.412129    11.00000    0.02739    0.02914 =
         0.02694   -0.00239    0.01636   -0.00188
     0.00005 0.00013 0.00006 0.00053 0.00055 0.00052 0.00042 0.00045 0.00043
S10   5    0.420371    0.331554    0.521638    11.00000    0.03026    0.03396 =
         0.02658    0.00130    0.01480    0.00234
     0.00001 0.00003 0.00001 0.00015 0.00016 0.00014 0.00011 0.00012 0.00011
O11   4    0.463453    0.274618    0.517612    11.00000    0.03388    0.04340 =
         0.03476    0.00072    0.01697    0.00937
     0.00004 0.00011 0.00005 0.00045 0.00052 0.00045 0.00039 0.00039 0.00039
O12   4    0.398242    0.247179    0.551297    11.00000    0.04811    0.04117 =
         0.03680    0.00489    0.02507   -0.00243
     0.00004 0.00011 0.00005 0.00054 0.00052 0.00047 0.00040 0.00044 0.00043
C13   1    0.438403    0.505891    0.559164    11.00000    0.02500    0.03682 =
         0.02523   -0.00143    0.01276    0.00202
     0.00005 0.00014 0.00006 0.00052 0.00062 0.00051 0.00045 0.00044 0.00045
C14   1    0.464965    0.601438    0.541128    11.00000    0.03097    0.03785 =
         0.03120    0.00145    0.01950    0.00380
     0.00005 0.00014 0.00006 0.00058 0.00064 0.00056 0.00048 0.00049 0.00048
AFIX  43
H14   2    0.472758    0.572816    0.508414    11.00000   -1.20000
     0.00000 0.00000 0.00000 0.00000
AFIX   0
C15   1    0.479876    0.738419    0.571344    11.00000    0.02982    0.03685 =
         0.03758    0.00113    0.01836    0.00287
     0.00005 0.00015 0.00007 0.00057 0.00065 0.00062 0.00052 0.00051 0.00050
AFIX  43
H15   2    0.498006    0.804377    0.559204    11.00000   -1.20000
     0.00000 0.00000 0.00000 0.00000
AFIX   0
C16   1    0.468659    0.781359    0.619552    11.00000    0.03069    0.04028 =
         0.03609   -0.00536    0.01444    0.00498
     0.00005 0.00016 0.00007 0.00059 0.00070 0.00063 0.00054 0.00052 0.00052
C17   1    0.442163    0.683770    0.636580    11.00000    0.03890    0.05261 =
         0.03713   -0.00911    0.02426    0.00286
     0.00006 0.00017 0.00007 0.00067 0.00083 0.00065 0.00060 0.00057 0.00060
AFIX  43
H17   2    0.434580    0.712030    0.669533    11.00000   -1.20000
     0.00000 0.00000 0.00000 0.00000
AFIX   0
C18   1    0.426450    0.545770    0.606636    11.00000    0.03381    0.04882 =
         0.03441   -0.00316    0.02246   -0.00133
     0.00005 0.00016 0.00007 0.00062 0.00077 0.00062 0.00055 0.00054 0.00055
AFIX  43
H18   2    0.407949    0.480108    0.618335    11.00000   -1.20000
     0.00000 0.00000 0.00000 0.00000
AFIX   0
C19   1    0.484856    0.931917    0.651473    11.00000    0.06189    0.04547 =
         0.06092   -0.01535    0.03285   -0.00057
     0.00008 0.00019 0.00010 0.00103 0.00087 0.00099 0.00075 0.00087 0.00075
AFIX 137
H19A  2    0.453163    0.978870    0.647079    11.00000   -1.50000
     0.00000 0.00000 0.00000 0.00000
H19B  2    0.496680    0.990830    0.627101    11.00000   -1.50000
     0.00000 0.00000 0.00000 0.00000
H19C  2    0.515264    0.924002    0.701006    11.00000   -1.50000
     0.00000 0.00000 0.00000 0.00000
AFIX   0
N20   3    0.165705    0.610104    0.318477    11.00000    0.03625    0.03522 =
         0.03960    0.00029    0.02617    0.00455
     0.00005 0.00012 0.00006 0.00055 0.00055 0.00055 0.00044 0.00048 0.00044
O21   4    0.135346    0.643284    0.255568    11.00000    0.03592    0.04733 =
         0.03981    0.00279    0.02117    0.01084
     0.00004 0.00011 0.00005 0.00048 0.00056 0.00049 0.00042 0.00042 0.00041
O22   4    0.150993    0.629278    0.357501    11.00000    0.05547    0.07576 =
         0.05500    0.01023    0.04313    0.02414
     0.00005 0.00015 0.00006 0.00065 0.00081 0.00064 0.00058 0.00058 0.00059
N23   3    0.204965    0.526377    0.232630    11.00000    0.02981    0.03466 =
         0.02745    0.00025    0.01675    0.00634
     0.00004 0.00012 0.00005 0.00049 0.00053 0.00047 0.00039 0.00041 0.00040
AFIX   3
H23   2    0.173535    0.567733    0.216917    11.00000   -1.20000
     0.00000 0.00000 0.00000 0.00000
AFIX   0
C24   1    0.211707    0.452662    0.182386    11.00000    0.02802    0.02952 =
         0.02370   -0.00101    0.01431    0.00245
     0.00005 0.00013 0.00006 0.00053 0.00055 0.00050 0.00042 0.00044 0.00043
AFIX  13
H24   2    0.234581    0.362942    0.205048    11.00000   -1.20000
     0.00000 0.00000 0.00000 0.00000
AFIX   0
C25   1    0.241244    0.550583    0.160507    11.00000    0.03051    0.03003 =
         0.02705   -0.00116    0.01544    0.00008
     0.00005 0.00013 0.00006 0.00056 0.00057 0.00052 0.00044 0.00047 0.00045
AFIX  23
H25A  2    0.217791    0.636054    0.134259    11.00000   -1.20000
     0.00000 0.00000 0.00000 0.00000
H25B  2    0.276184    0.586952    0.202531    11.00000   -1.20000
     0.00000 0.00000 0.00000 0.00000
AFIX   0
N26   3    0.252878    0.467651    0.116665    11.00000    0.03023    0.03907 =
         0.02559   -0.00468    0.01674   -0.00455
     0.00004 0.00012 0.00005 0.00049 0.00057 0.00046 0.00041 0.00041 0.00042
C27   1    0.200548    0.421577    0.052482    11.00000    0.03418    0.05233 =
         0.02405   -0.00607    0.01476   -0.00489
     0.00005 0.00017 0.00006 0.00064 0.00079 0.00054 0.00053 0.00051 0.00056
AFIX  23
H27A  2    0.208417    0.363825    0.023169    11.00000   -1.20000
     0.00000 0.00000 0.00000 0.00000
H27B  2    0.179288    0.509278    0.025577    11.00000   -1.20000
     0.00000 0.00000 0.00000 0.00000
AFIX   0
C28   1    0.166180    0.330241    0.068561    11.00000    0.03013    0.04381 =
         0.02930   -0.00962    0.01411   -0.00650
     0.00005 0.00016 0.00007 0.00058 0.00071 0.00057 0.00051 0.00049 0.00052
AFIX  23
H28A  2    0.185391    0.236387    0.089583    11.00000   -1.20000
     0.00000 0.00000 0.00000 0.00000
H28B  2    0.130357    0.307669    0.024263    11.00000   -1.20000
     0.00000 0.00000 0.00000 0.00000
AFIX   0
C29   1    0.155450    0.405706    0.118242    11.00000    0.02767    0.03640 =
         0.02953   -0.00216    0.01512   -0.00042
     0.00005 0.00014 0.00006 0.00055 0.00063 0.00055 0.00047 0.00047 0.00047
AFIX  13
H29   2    0.132779    0.495334    0.094773    11.00000   -1.20000
     0.00000 0.00000 0.00000 0.00000
AFIX   0
C30   1    0.124011    0.305861    0.136677    11.00000    0.04233    0.05352 =
         0.04831   -0.00948    0.02883   -0.01408
     0.00006 0.00018 0.00008 0.00074 0.00087 0.00079 0.00067 0.00067 0.00065
AFIX 137
H30A  2    0.088388    0.279405    0.093941    11.00000   -1.50000
     0.00000 0.00000 0.00000 0.00000
H30B  2    0.117867    0.357139    0.168616    11.00000   -1.50000
     0.00000 0.00000 0.00000 0.00000
H30C  2    0.145607    0.216981    0.159300    11.00000   -1.50000
     0.00000 0.00000 0.00000 0.00000
AFIX   0
C31   1    0.284260    0.555498    0.097906    11.00000    0.03796    0.05843 =
         0.02992   -0.00002    0.02042   -0.00815
     0.00006 0.00018 0.00007 0.00067 0.00087 0.00060 0.00058 0.00055 0.00062
AFIX  23
H31A  2    0.262531    0.643792    0.072441    11.00000   -1.20000
     0.00000 0.00000 0.00000 0.00000
H31B  2    0.289017    0.497868    0.065711    11.00000   -1.20000
     0.00000 0.00000 0.00000 0.00000
AFIX   0
C32   1    0.340317    0.602691    0.159574    11.00000    0.03214    0.03873 =
         0.03143   -0.00102    0.02202   -0.00057
     0.00005 0.00015 0.00006 0.00058 0.00066 0.00057 0.00049 0.00050 0.00049
C33   1    0.374768    0.507060    0.213958    11.00000    0.03798    0.03508 =
         0.03994    0.00153    0.02535   -0.00147
     0.00006 0.00015 0.00007 0.00065 0.00064 0.00065 0.00052 0.00056 0.00052
AFIX  43
H33   2    0.362290    0.410906    0.213397    11.00000   -1.20000
     0.00000 0.00000 0.00000 0.00000
AFIX   0
C34   1    0.426965    0.549904    0.268883    11.00000    0.03462    0.05178 =
         0.04072    0.00811    0.02060    0.00451
     0.00006 0.00018 0.00008 0.00066 0.00083 0.00069 0.00061 0.00058 0.00059
AFIX  43
H34   2    0.449873    0.483637    0.305916    11.00000   -1.20000
     0.00000 0.00000 0.00000 0.00000
AFIX   0
C35   1    0.445816    0.688905    0.269951    11.00000    0.03586    0.05831 =
         0.04448   -0.00531    0.02019   -0.01030
     0.00006 0.00019 0.00008 0.00069 0.00093 0.00076 0.00068 0.00062 0.00065
AFIX  43
H35   2    0.481600    0.718703    0.307669    11.00000   -1.20000
     0.00000 0.00000 0.00000 0.00000
AFIX   0
C36   1    0.412304    0.784003    0.215868    11.00000    0.04868    0.03783 =
         0.05545   -0.00512    0.03202   -0.01021
     0.00006 0.00017 0.00008 0.00080 0.00072 0.00085 0.00063 0.00072 0.00061
AFIX  43
H36   2    0.425260    0.879283    0.216063    11.00000   -1.20000
     0.00000 0.00000 0.00000 0.00000
AFIX   0
C37   1    0.359899    0.741596    0.161279    11.00000    0.04199    0.03489 =
         0.04219    0.00379    0.02795    0.00362
     0.00006 0.00015 0.00007 0.00067 0.00065 0.00068 0.00054 0.00059 0.00054
AFIX  43
H37   2    0.337070    0.808498    0.124527    11.00000   -1.20000
     0.00000 0.00000 0.00000 0.00000
HKLF      4
REM  pf036 in C 2/c
REM R1 =  0.0352 for   5273 Fo > 4sig(Fo)  and  0.0426 for all   6211 data
REM    336 parameters refined using      0 restraints
END
;
data_global
_journal_date_recd_electronic     2012-09-17
_journal_date_accepted     2012-09-18
_journal_name_full     'Acta Crystallographica, Section E'
_journal_year     2012
_journal_volume     68
_journal_issue     10
_journal_page_first     o3000
_journal_page_last     o3000
_journal_paper_category     QO
_journal_paper_doi     10.1107/S160053681203961X
_journal_coeditor_code     BT6839
_publ_contact_author_name     'Stefan Laufer'
_publ_contact_author_address
;
Eberhard-Karls-University T\"ubingen
Auf der Morgenstelle 8
72076 T\"ubingen
Germany
;
_publ_contact_author_email     'stefan.laufer@uni-tuebingen.de'
_publ_contact_author_fax     '+49 7071 295037'
_publ_contact_author_phone     '+49 7071 2972459'
_publ_section_title
;\
<i>N</i>-[(3<i>RS</i>,4<i>SR</i>)-1-Benzyl-4-methylpiperidin-3-yl]-1-(4-\
methylphenylsulfonyl)-5-nitro-1<i>H</i>-pyrrolo[2,3-<i>b</i>]pyridin-4-amine
;
loop_
    _publ_author_name
    _publ_author_address
    'Pfaffenrot, Ellen'
;
Eberhard-Karls-University T\"ubingen
Auf der Morgenstelle 8
72076 T\"ubingen
Germany
;
    'Schollmeyer, Dieter'
;
University Mainz
Institute of Organic Chemistry
Duesbergweg 10-14
55099 Mainz
Germany
;
    'Laufer, Stefan'
;
Eberhard-Karls-University T\"ubingen
Auf der Morgenstelle 8
72076 T\"ubingen
Germany
;
