# Supplementary material for: N-[(3RS,4SR)-1-Benzyl-4-methyl­piperi­din-3-yl]-1-(4-methylphenyl­sulfonyl)-5-nitro-1H-pyrrolo­[2,3-b]pyridin-4-amine
Source: Acta Crystallogr Sect E Struct Rep Online. 2012 Sep 26;68(Pt 10):o3000. doi: 10.1107/S160053681203961X (PMC3470359; doi:10.1107/S160053681203961X)
Supplement: Supplementary file 2 [file e-68-o3000-Isup2.hkl]

# 
# h,k,l, Fc-squared, Fo-squared, sigma(Fo-squared) and status flag 
# 
data_I
_shelx_title ' pf036 in C 2/c' 
_shelx_refln_list_code          4 
_shelx_F_calc_maximum      466.99 
_exptl_crystal_F_000      2192.00 
_reflns_d_resolution_high  0.7570 
 
loop_ 
 _symmetry_equiv_pos_as_xyz 
 'x, y, z' 
 '-x, y, -z+1/2' 
 'x+1/2, y+1/2, z' 
 '-x+1/2, y+1/2, -z+1/2' 
 '-x, -y, -z' 
 'x, -y, z-1/2' 
 '-x+1/2, -y+1/2, -z' 
 'x+1/2, -y+1/2, z-1/2' 
 
_cell_length_a    29.5164 
_cell_length_b     9.1388 
_cell_length_c    23.3008 
_cell_angle_alpha  90.000 
_cell_angle_beta  124.803 
_cell_angle_gamma  90.000 
 
_shelx_F_squared_multiplier     1.000 
 
loop_ 
 _refln_index_h 
 _refln_index_k 
 _refln_index_l 
 _refln_F_squared_calc 
 _refln_F_squared_meas 
 _refln_F_squared_sigma 
 _refln_observed_status 
   4   0   0     4103.94     4063.67     87.68 o 
   6   0   0     2506.33     2119.01     37.56 o 
   8   0   0     1731.12     1612.94     74.61 o 
  10   0   0    14645.47    14480.93    400.44 o 
  12   0   0      137.28      252.00     24.92 o 
  14   0   0     6982.53     6700.86    224.17 o 
  16   0   0      145.39      165.29     18.74 o 
  18   0   0     7720.42     7680.64     63.50 o 
  20   0   0     2123.45     2219.27    141.28 o 
  22   0   0     3131.98     3179.22    131.68 o 
  24   0   0     7276.61     7112.17    329.00 o 
  26   0   0      549.93      495.94     32.77 o 
  28   0   0       52.01       27.61     13.72 o 
  30   0   0       23.49        1.84     12.77 o 
  32   0   0        4.74      -12.30     13.07 o 
   3   1   0     6748.17     6091.34    194.77 o 
   5   1   0    34918.08    32021.32    715.57 o 
   7   1   0    25401.65    23143.87    462.57 o 
   9   1   0    12738.68    12381.05    228.69 o 
  11   1   0     1498.14     1603.43     32.91 o 
  13   1   0     2010.38     1964.74     49.94 o 
  15   1   0     4733.04     5110.74    449.55 o 
  17   1   0      832.07      850.43     20.53 o 
  19   1   0     3580.54     3556.51    151.71 o 
  21   1   0     1122.94     1111.65     16.92 o 
  23   1   0      640.64      652.44     16.26 o 
  25   1   0        0.51        4.50      9.80 o 
  27   1   0      510.85      495.45     18.38 o 
  29   1   0        0.01        3.28     10.81 o 
  31   1   0        9.48       14.51      9.28 o 
   0   2   0    35442.27    37030.43    248.87 o 
   2   2   0   218077.53   226840.69   8833.21 o 
   4   2   0    84052.55    81198.80   1266.57 o 
   6   2   0     4159.04     4146.61     51.82 o 
   8   2   0     1021.97     1199.19     18.83 o 
  10   2   0      514.02      547.38     12.37 o 
  12   2   0       20.79       49.93      8.61 o 
  14   2   0     2905.46     2863.16     61.79 o 
  16   2   0     4704.70     4631.52    112.07 o 
  18   2   0      373.29      359.84     10.97 o 
  20   2   0     1135.10     1088.14     18.59 o 
  22   2   0     3733.05     3498.59     70.27 o 
  24   2   0      350.33      338.49     13.09 o 
  26   2   0      307.46      309.08     13.11 o 
  28   2   0      312.54      333.31     10.79 o 
  30   2   0        5.24       10.78     10.71 o 
   1   3   0      766.51      634.65     21.67 o 
   3   3   0    12615.66    12025.29    349.40 o 
   5   3   0      216.55      318.03     11.51 o 
   7   3   0    12737.51    11549.42    237.44 o 
   9   3   0      712.09      837.20     14.30 o 
  11   3   0       37.69      127.35     10.03 o 
  13   3   0      274.58      308.58      9.74 o 
  15   3   0        7.03       20.52     13.91 o 
  17   3   0       80.76       71.70      9.32 o 
  19   3   0     1517.71     1456.09     27.33 o 
  21   3   0       57.79       43.92     15.28 o 
  23   3   0      436.81      450.04     12.16 o 
  25   3   0      358.59      365.07     12.71 o 
  27   3   0       16.02       23.68     11.67 o 
  29   3   0       72.96       71.24     11.33 o 
  31   3   0      627.75      627.08     28.08 o 
   0   4   0     4893.19     7127.96     81.57 o 
   2   4   0      605.74      652.42     17.95 o 
   4   4   0    35484.32    34518.49   1010.55 o 
   6   4   0    29834.52    30318.66    791.32 o 
   8   4   0      656.30      659.11     14.30 o 
  10   4   0     3193.18     3095.19     54.04 o 
  12   4   0     2511.84     2533.33     60.26 o 
  14   4   0     1595.43     1586.31     37.57 o 
  16   4   0      324.12      273.55     10.38 o 
  18   4   0      545.16      534.65     12.81 o 
  20   4   0     1558.63     1431.64     33.53 o 
  22   4   0      400.73      379.38     14.06 o 
  24   4   0      537.92      637.96     23.21 o 
  26   4   0      455.51      476.17     12.86 o 
  28   4   0      206.99      235.30     17.64 o 
  30   4   0        0.91       14.31     10.50 o 
   1   5   0     3817.29     3860.60     82.98 o 
   3   5   0     1748.38     1857.36     39.59 o 
   5   5   0     2770.09     3079.13    105.47 o 
   7   5   0      620.56      515.47     13.41 o 
   9   5   0     2251.02     2323.56     51.75 o 
  11   5   0      196.53      135.53     16.12 o 
  13   5   0     1265.32     1256.41     20.97 o 
  15   5   0     2836.58     2795.86     37.17 o 
  17   5   0      117.83      110.30     11.47 o 
  19   5   0      213.22      232.55     10.32 o 
  21   5   0        0.24       -3.30      8.86 o 
  23   5   0      492.07      504.00     12.10 o 
  25   5   0       15.36        8.02     10.05 o 
  27   5   0        4.00        1.89     10.86 o 
  29   5   0      314.37      285.95     18.12 o 
   0   6   0       64.52       35.11     18.72 o 
   2   6   0       26.00       22.07     13.02 o 
   4   6   0     1683.07     1608.11     26.97 o 
   6   6   0    13560.12    13689.00    378.42 o 
   8   6   0      103.28      194.00     12.27 o 
  10   6   0     1057.38     1125.56     18.52 o 
  12   6   0      481.91      483.50     25.06 o 
  14   6   0     2054.94     2060.26     59.40 o 
  16   6   0     4953.70     4873.39    159.98 o 
  18   6   0      246.68      236.93     11.37 o 
  20   6   0      539.50      593.00     18.14 o 
  22   6   0        1.75       -2.87      8.92 o 
  24   6   0      807.29      813.82     25.97 o 
  26   6   0       25.42       27.92     11.45 o 
   1   7   0      423.40      361.54     23.30 o 
   3   7   0      220.52      284.87     13.78 o 
   5   7   0     3143.09     3205.95    105.61 o 
   7   7   0        0.34        9.97     10.08 o 
   9   7   0      927.86      920.29     15.93 o 
  11   7   0      132.07      179.32     10.41 o 
  13   7   0        6.96       -3.93     12.08 o 
  15   7   0      568.30      483.24     14.97 o 
  17   7   0        1.09        1.38     11.39 o 
  19   7   0      251.26      271.63     13.49 o 
  21   7   0      196.84      213.65     14.37 o 
  23   7   0      101.10       87.82     10.10 o 
  25   7   0      174.19      162.74     12.66 o 
   0   8   0       55.21       66.19     16.58 o 
   2   8   0       18.98       27.95      8.80 o 
   4   8   0     1934.40     1923.58     82.17 o 
   6   8   0     1379.47     1401.98     53.72 o 
   8   8   0     3744.11     3922.32    121.09 o 
  10   8   0     1990.95     2046.49     52.35 o 
  12   8   0       87.46      115.63     11.66 o 
  14   8   0     1012.70      996.01     31.11 o 
  16   8   0       41.55       48.68     12.04 o 
  18   8   0        1.97        6.37     15.37 o 
  20   8   0       39.18       34.53     12.63 o 
  22   8   0       74.67       59.38     13.79 o 
   1   9   0      342.42      352.05     12.92 o 
   3   9   0       33.11       55.27     11.78 o 
   5   9   0     1435.03     1466.22     48.61 o 
   7   9   0     2650.88     2677.17    121.97 o 
   9   9   0        6.14       -5.30     11.57 o 
  11   9   0     1014.48      955.74     26.10 o 
  13   9   0     1049.64     1191.58     34.94 o 
  15   9   0      347.28      345.51     14.96 o 
  17   9   0      334.76      367.48     16.03 o 
  19   9   0      443.19      417.17     14.38 o 
  21   9   0        0.57       -8.22     12.52 o 
   0  10   0      786.07      703.33     22.52 o 
   2  10   0      227.81      194.27     14.98 o 
   4  10   0       52.28       51.43     11.94 o 
   6  10   0      738.59      731.90     35.33 o 
   8  10   0       77.24      108.64     12.08 o 
  10  10   0      916.13      918.24     26.14 o 
  12  10   0      245.20      236.51     15.69 o 
  14  10   0     1258.09     1150.07     74.38 o 
  16  10   0        1.23        0.89     14.57 o 
   1  11   0      146.19      158.47     11.82 o 
   3  11   0       30.38       33.40     11.12 o 
   5  11   0       98.31      110.98     13.24 o 
   7  11   0      418.76      448.64     21.44 o 
   9  11   0       42.78       47.81     12.13 o 
  11  11   0       26.77        8.59     13.69 o 
  13  11   0       50.60       28.69     14.58 o 
   0  12   0       96.71      126.61     17.79 o 
   2  12   0      345.24      330.81     13.46 o 
 -31   1   1      118.17      112.34     11.39 o 
 -29   1   1      105.40      109.96     10.27 o 
 -27   1   1      370.84      437.41     15.56 o 
 -25   1   1      432.56      396.24     13.33 o 
 -23   1   1       59.06       68.21     10.48 o 
 -21   1   1     2724.18     2528.36     45.65 o 
 -19   1   1       37.47       45.16     10.20 o 
 -17   1   1      131.21      124.47     13.17 o 
 -15   1   1       24.45       26.34      8.89 o 
 -13   1   1      446.95      423.65     12.81 o 
 -11   1   1     1810.79     1981.14     22.76 o 
  -9   1   1    11165.58    10232.63    197.53 o 
  -7   1   1    53624.03    51079.43    991.42 o 
  -5   1   1    14651.84    14931.75    320.77 o 
   3   1   1    13411.14    12767.63    297.04 o 
   5   1   1    15266.70    13973.80    209.70 o 
   7   1   1     3478.54     3285.38     55.23 o 
   9   1   1    12496.25    11096.96    187.45 o 
  11   1   1     1050.34     1044.75     23.56 o 
  13   1   1      526.51      708.06     13.10 o 
  15   1   1      399.51      283.03     17.19 o 
  17   1   1     1114.58     1018.59     19.68 o 
  19   1   1     2609.15     2667.06    104.70 o 
  21   1   1     4437.11     4582.99     81.24 o 
  23   1   1       51.64       50.35      9.42 o 
  25   1   1       64.64       55.55     10.49 o 
  27   1   1       23.53       10.88      9.51 o 
  29   1   1     1389.90     1402.27     20.92 o 
  31   1   1      208.35      203.62     14.63 o 
 -32   2   1       23.56        9.83     11.33 o 
 -30   2   1        2.92        3.57      9.02 o 
 -28   2   1      245.74      284.86     10.96 o 
 -26   2   1     1312.74     1456.92     20.08 o 
 -24   2   1      365.23      464.97     11.74 o 
 -22   2   1     3376.49     3323.68     65.44 o 
 -20   2   1      193.17      173.04     10.52 o 
 -18   2   1        5.47       24.45      8.92 o 
 -16   2   1      738.42      652.64     19.67 o 
 -14   2   1     5459.21     5363.82    113.01 o 
 -12   2   1      181.91      215.21      9.76 o 
 -10   2   1    10165.92     8941.90    163.24 o 
  -8   2   1     1793.17     1936.70     42.67 o 
  -6   2   1      206.80      144.05     11.71 o 
  -4   2   1    22301.03    22725.88    573.88 o 
  -2   2   1   119819.02   127218.68   2302.53 o 
   0   2   1     2739.18     2625.35     70.76 o 
   2   2   1    92703.57    89733.91   2726.52 o 
   4   2   1    38002.41    37440.43   1212.86 o 
   6   2   1     3474.56     3137.77     58.89 o 
   8   2   1     2251.48     2168.78     57.42 o 
  10   2   1     1735.16     1901.79     53.30 o 
  12   2   1     1822.89     1826.45     40.96 o 
  14   2   1      174.18      166.56     10.91 o 
  16   2   1     8095.97     7832.40    264.29 o 
  18   2   1       71.66       79.85      8.02 o 
  20   2   1       39.23       69.14      8.90 o 
  22   2   1     2508.68     2416.20     50.66 o 
  24   2   1        7.08        2.30      9.21 o 
  26   2   1      346.48      346.97     17.79 o 
  28   2   1      234.24      266.90     13.80 o 
  30   2   1        3.44       12.15      9.83 o 
 -31   3   1        0.48       -5.29     10.97 o 
 -29   3   1      792.94      840.11     17.95 o 
 -27   3   1      233.82      252.15     13.25 o 
 -25   3   1      700.55      641.91     23.95 o 
 -23   3   1      138.16      118.24     10.55 o 
 -21   3   1     1327.65     1404.40     20.72 o 
 -19   3   1     5292.99     5160.17    133.46 o 
 -17   3   1      521.29      593.97     22.35 o 
 -15   3   1      675.84      605.55     20.00 o 
 -13   3   1      488.83      486.45     11.83 o 
 -11   3   1      898.37     1191.34     52.29 o 
  -9   3   1     2662.05     2832.26     59.91 o 
  -7   3   1       74.50       52.10      8.51 o 
  -5   3   1     6489.56     6292.36    123.15 o 
  -3   3   1     2262.46     2156.82     53.86 o 
  -1   3   1    21775.98    22254.92    109.49 o 
   1   3   1     8590.77     8407.87    264.53 o 
   3   3   1    40258.32    38091.54   1079.50 o 
   5   3   1     1437.08     1389.32     38.05 o 
   7   3   1     3137.99     2923.07     60.39 o 
   9   3   1      276.96      196.44     12.39 o 
  11   3   1      489.43      496.51     13.38 o 
  13   3   1      374.10      386.95     14.59 o 
  15   3   1      198.87      138.29     12.88 o 
  17   3   1     2386.88     2404.49     56.64 o 
  19   3   1      337.83      301.26     10.44 o 
  21   3   1       17.20       24.72      9.72 o 
  23   3   1     1293.83     1291.51     42.01 o 
  25   3   1       20.05       32.53     11.21 o 
  27   3   1      303.91      306.41     13.43 o 
  29   3   1       20.00       26.64     11.11 o 
 -30   4   1      113.03      123.83     12.55 o 
 -28   4   1      795.69      759.10     25.08 o 
 -26   4   1      184.00      175.06     15.53 o 
 -24   4   1     1675.77     1572.06     32.68 o 
 -22   4   1     2307.46     2481.87     64.75 o 
 -20   4   1     1181.78     1109.76     14.83 o 
 -18   4   1      470.18      442.11     28.41 o 
 -16   4   1       17.05       29.63      9.88 o 
 -14   4   1     1631.99     1511.26     19.92 o 
 -12   4   1     2371.87     2313.25     39.95 o 
 -10   4   1     1284.30     1045.02     18.02 o 
  -8   4   1      939.60      952.62     22.46 o 
  -6   4   1     1159.08     1128.96     35.48 o 
  -4   4   1    32516.83    32831.36   1041.66 o 
  -2   4   1     1359.79     1058.54     41.03 o 
   0   4   1     1583.68     1500.12     38.01 o 
   2   4   1     2096.19     1913.05     89.33 o 
   4   4   1    27260.75    27652.34    827.42 o 
   6   4   1    11015.35    11501.72    302.09 o 
   8   4   1     4015.64     4680.53     88.23 o 
  10   4   1      254.31      263.86     10.65 o 
  12   4   1        0.09        7.07     10.92 o 
  14   4   1     1827.94     1831.36     27.57 o 
  16   4   1      141.54      120.68     10.40 o 
  18   4   1     3301.17     3152.14     28.86 o 
  20   4   1     4568.72     4412.31     56.38 o 
  22   4   1     2678.57     2844.85     56.65 o 
  24   4   1      881.05      915.25     27.29 o 
  26   4   1      166.14      198.72     12.19 o 
  28   4   1       85.06       80.94     11.39 o 
 -29   5   1       95.33       31.33     12.49 o 
 -27   5   1       83.24       46.61     14.85 o 
 -25   5   1      415.40      468.91     17.61 o 
 -23   5   1     2394.73     2486.45     20.78 o 
 -21   5   1     1230.53     1234.20     33.42 o 
 -19   5   1      561.21      561.81     13.19 o 
 -17   5   1     8363.91     8163.28    180.20 o 
 -15   5   1       63.10       66.06     11.86 o 
 -13   5   1       11.60        3.10     12.97 o 
 -11   5   1      128.49      154.65     15.02 o 
  -9   5   1      571.75      581.20     14.15 o 
  -7   5   1    14583.56    14640.14    364.83 o 
  -5   5   1    24156.48    25090.19    768.33 o 
  -3   5   1    11642.45    12228.88    455.50 o 
  -1   5   1      676.87      744.50     39.87 o 
   1   5   1      807.68      741.48     27.92 o 
   3   5   1      395.08      483.73     24.61 o 
   5   5   1      344.15      426.86     13.03 o 
   7   5   1      342.22      349.63     12.92 o 
   9   5   1      131.93       98.82     13.74 o 
  11   5   1     3708.98     3389.09     29.48 o 
  13   5   1       47.64       29.07     12.19 o 
  15   5   1     4463.34     4364.80     88.65 o 
  17   5   1     4026.31     3824.08     61.01 o 
  19   5   1      164.25      184.84     10.63 o 
  21   5   1      463.78      520.24     13.81 o 
  23   5   1       73.64       56.14     11.44 o 
  25   5   1       44.32       62.77     11.21 o 
  27   5   1      164.96      205.32     15.39 o 
 -28   6   1      149.01      135.40     22.65 o 
 -26   6   1       53.15       49.04     11.32 o 
 -24   6   1       53.54       57.47     11.20 o 
 -22   6   1      312.47      296.12     11.03 o 
 -20   6   1      396.91      479.55     10.95 o 
 -18   6   1     1033.75      897.57     20.40 o 
 -16   6   1      430.28      425.05     26.05 o 
 -14   6   1      856.85      837.60     25.35 o 
 -12   6   1      660.90      682.92     17.13 o 
 -10   6   1     1658.79     1553.39     44.61 o 
  -8   6   1      217.27      228.05     14.53 o 
  -6   6   1     3433.83     3363.81    110.34 o 
  -4   6   1     1791.76     1570.47     81.65 o 
  -2   6   1       26.46       43.07     11.35 o 
   0   6   1        5.02        4.61     11.42 o 
   2   6   1      584.23      608.38     25.77 o 
   4   6   1     3112.33     3333.57     72.69 o 
   6   6   1     6719.59     7223.64    182.99 o 
   8   6   1      724.66      881.50     17.20 o 
  10   6   1     1585.12     1626.68     29.15 o 
  12   6   1     2594.94     2462.23     34.01 o 
  14   6   1        5.86        1.46     10.37 o 
  16   6   1        5.73        2.88      9.72 o 
  18   6   1     1026.66     1017.02     30.07 o 
  20   6   1       32.13       16.91      9.70 o 
  22   6   1      538.61      539.55     25.22 o 
  24   6   1       43.05       58.50      9.30 o 
  26   6   1      286.80      278.04     13.59 o 
 -25   7   1      246.91      279.38     13.85 o 
 -23   7   1        2.41       -6.38     12.39 o 
 -21   7   1     1327.66     1268.51     27.39 o 
 -19   7   1      713.25      691.76     23.05 o 
 -17   7   1     1499.50     1461.56     67.47 o 
 -15   7   1     1606.73     1682.39     45.54 o 
 -13   7   1      216.02      210.10     16.67 o 
 -11   7   1     1127.15     1089.45     22.59 o 
  -9   7   1     4164.99     3986.93     98.37 o 
  -7   7   1     1892.06     1941.32     47.34 o 
  -5   7   1        5.71        6.86     11.50 o 
  -3   7   1      670.99      644.60     20.82 o 
  -1   7   1        6.36        6.74     11.36 o 
   1   7   1      201.98      209.24     11.97 o 
   3   7   1      112.88      127.85     12.85 o 
   5   7   1      492.87      485.23     30.49 o 
   7   7   1        0.56        9.33      9.97 o 
   9   7   1      138.20      115.10     12.04 o 
  11   7   1       60.87       62.10     11.61 o 
  13   7   1      113.99      134.08     13.47 o 
  15   7   1     3235.88     3295.89     82.01 o 
  17   7   1       84.01       98.74     10.30 o 
  19   7   1       17.60       30.07     11.78 o 
  21   7   1        4.52       -2.31      9.89 o 
  23   7   1     1427.33     1346.59     48.18 o 
  25   7   1       49.85       38.14     12.47 o 
 -24   8   1       15.91       20.98     11.82 o 
 -22   8   1      129.47      130.64     13.72 o 
 -20   8   1       17.11       26.59     11.45 o 
 -18   8   1       25.20       14.01     12.36 o 
 -16   8   1      927.09      815.27     28.73 o 
 -14   8   1      102.41       85.60     13.73 o 
 -12   8   1       31.42       45.33     13.06 o 
 -10   8   1       43.24       58.17     11.02 o 
  -8   8   1     2343.61     2203.92     98.42 o 
  -6   8   1      325.63      363.56     13.50 o 
  -4   8   1      248.13      237.52     13.32 o 
  -2   8   1       94.44       83.60     11.71 o 
   0   8   1      499.18      506.18     14.83 o 
   2   8   1     1159.78     1163.84     26.93 o 
   4   8   1      582.44      505.64     27.35 o 
   6   8   1       96.62       85.67     11.92 o 
   8   8   1     1247.18     1357.21     36.84 o 
  10   8   1      296.89      291.88     13.33 o 
  12   8   1       61.96       73.19     18.40 o 
  14   8   1       10.05        6.01     11.25 o 
  16   8   1      890.53      874.92     24.29 o 
  18   8   1      295.25      301.63     12.49 o 
  20   8   1        0.11        8.17     10.58 o 
  22   8   1      981.39      842.76     22.93 o 
 -21   9   1        0.79       -3.76     13.14 o 
 -19   9   1       67.49       48.80     20.59 o 
 -17   9   1        0.60       -2.52     17.98 o 
 -15   9   1      134.97      194.62     37.75 o 
 -13   9   1      907.13      855.25     30.73 o 
 -11   9   1     1995.42     1937.58     47.34 o 
  -9   9   1        6.14        4.04     11.43 o 
  -7   9   1        1.34      -11.23     12.40 o 
  -5   9   1      547.20      557.34     21.40 o 
  -3   9   1     2111.15     1912.84    138.69 o 
  -1   9   1       19.06       22.65     11.73 o 
   1   9   1      341.56      353.24     17.65 o 
   3   9   1       35.70       34.05      9.97 o 
   5   9   1      372.56      402.83     14.57 o 
   7   9   1        0.18       12.36     10.72 o 
   9   9   1      148.88      184.50     12.19 o 
  11   9   1       77.98      109.83     12.98 o 
  13   9   1      406.34      437.40     23.89 o 
  15   9   1       13.75       16.32     13.54 o 
  17   9   1       53.50       71.44     13.36 o 
  19   9   1       16.24       20.03     12.55 o 
 -18  10   1      103.97       73.87     15.98 o 
 -16  10   1      330.71      329.90     18.87 o 
 -14  10   1      376.95      375.59     19.03 o 
 -12  10   1      335.16      335.03     14.86 o 
 -10  10   1      685.37      708.23     18.39 o 
  -8  10   1      531.92      575.97     14.50 o 
  -6  10   1       70.42       55.37     12.68 o 
  -4  10   1      229.24      264.65     13.86 o 
  -2  10   1     1449.18     1510.37     45.60 o 
   0  10   1      283.37      299.39     12.45 o 
   2  10   1        2.35        0.19     10.76 o 
   4  10   1       22.76       34.95     11.36 o 
   6  10   1      506.46      451.84     16.33 o 
   8  10   1      662.56      705.03     18.97 o 
  10  10   1     1123.66     1232.70     27.26 o 
  12  10   1       78.34      101.64     16.10 o 
  14  10   1      322.78      286.34     18.48 o 
  16  10   1      181.00      209.17     18.52 o 
 -13  11   1       11.55       -3.93     11.26 o 
 -11  11   1      142.09      138.38     13.95 o 
  -9  11   1      159.56      187.56     12.71 o 
  -7  11   1      643.96      614.09     14.13 o 
  -5  11   1      490.44      421.31     14.77 o 
  -3  11   1       90.05      107.74     10.88 o 
  -1  11   1      470.49      437.22     14.52 o 
   1  11   1      520.45      580.39     15.68 o 
   3  11   1      446.55      503.03     20.33 o 
   5  11   1       81.10       80.81     11.59 o 
   7  11   1       84.19       80.76     11.96 o 
   9  11   1       13.68        7.56     12.83 o 
  11  11   1      231.30      255.45     14.37 o 
  -4  12   1       13.92       28.84     10.32 o 
  -2  12   1      152.07      127.24     12.14 o 
   0  12   1       24.18       24.00     11.85 o 
   2  12   1       20.16       22.83     12.52 o 
 -32   0   2       37.91       23.51     14.77 o 
 -30   0   2       13.35       24.68     12.97 o 
 -28   0   2        0.85       12.72     12.97 o 
 -26   0   2     7905.02     8163.79    324.02 o 
 -24   0   2      485.68      479.06     32.21 o 
 -22   0   2      806.00      784.48     33.34 o 
 -20   0   2      671.08      629.86     25.16 o 
 -18   0   2     2973.13     3024.73     45.91 o 
 -16   0   2     1800.38     1412.50     31.51 o 
 -14   0   2    58993.36    64068.31   1687.43 o 
 -12   0   2    12381.22    11390.22    307.85 o 
 -10   0   2     5459.41     4425.03    133.07 o 
  -8   0   2    31913.38    30880.96   1274.53 o 
  -6   0   2    33392.83    31755.65   1217.32 o 
   2   0   2    61448.95    61496.99   1476.59 o 
   4   0   2   124746.20   121757.21    885.07 o 
   6   0   2      740.99      978.64     31.75 o 
   8   0   2      120.63      111.57     15.11 o 
  10   0   2     4626.22     4637.69     40.58 o 
  12   0   2     1253.93     1342.00     28.09 o 
  14   0   2     3120.31     3395.54    162.78 o 
  16   0   2       35.05       84.99     24.67 o 
  18   0   2     6506.42     6643.82    367.19 o 
  20   0   2       99.49       64.16     12.85 o 
  22   0   2        0.02       10.60     12.69 o 
  24   0   2        1.39       -8.70     11.31 o 
  26   0   2       11.17       31.58     11.68 o 
  28   0   2      464.38      537.75     28.73 o 
  30   0   2       61.91       48.51     13.44 o 
 -33   1   2       13.29       21.86      9.66 o 
 -31   1   2       16.49       -0.89      9.97 o 
 -29   1   2      275.41      226.78      9.70 o 
 -27   1   2       75.86       50.72      9.97 o 
 -25   1   2      489.41      533.76     19.23 o 
 -23   1   2     1604.74     1642.57     42.97 o 
 -21   1   2      614.90      668.60     31.13 o 
 -19   1   2      706.93      750.64     31.12 o 
 -17   1   2     1742.41     1712.72     26.43 o 
 -15   1   2       60.13       46.37      8.57 o 
 -13   1   2     3104.90     2766.97     58.77 o 
 -11   1   2      530.65      703.77     12.21 o 
  -9   1   2     6916.42     6956.23    147.63 o 
  -7   1   2     1657.73     1692.35     58.31 o 
  -5   1   2      533.53      489.78     16.19 o 
  -3   1   2     7544.81     8789.18    128.71 o 
   1   1   2    25981.76    25987.42    847.21 o 
   3   1   2        5.16       32.54     12.42 o 
   5   1   2    29419.36    26771.96    471.40 o 
   7   1   2    19311.91    18245.45    254.71 o 
   9   1   2     1214.10     1519.58     43.23 o 
  11   1   2     7189.98     7949.06    105.70 o 
  13   1   2        1.40       17.38      9.91 o 
  15   1   2      464.75      451.02     17.97 o 
  17   1   2     1331.12     1312.35     37.51 o 
  19   1   2     1511.29     1456.77     35.27 o 
  21   1   2     1172.20     1067.41     29.65 o 
  23   1   2      873.74      858.41     19.51 o 
  25   1   2       17.88       16.76      9.26 o 
  27   1   2        0.20        6.70      9.23 o 
  29   1   2      132.57      121.26     11.83 o 
 -32   2   2       11.92       -9.41     10.42 o 
 -30   2   2      156.57      146.96     10.44 o 
 -28   2   2      404.70      410.06     11.51 o 
 -26   2   2      684.84      670.84     19.03 o 
 -24   2   2     2009.53     2005.46     44.58 o 
 -22   2   2     1109.65     1087.26     22.72 o 
 -20   2   2      510.09      526.95     25.68 o 
 -18   2   2     2258.95     2224.26     54.07 o 
 -16   2   2     8520.80     8659.28    238.93 o 
 -14   2   2      118.58       89.19      9.43 o 
 -12   2   2     4777.91     5618.45    105.45 o 
 -10   2   2     4692.60     4561.48     70.99 o 
  -8   2   2      126.74      193.88     10.62 o 
  -6   2   2    10824.28     9827.08    183.62 o 
  -4   2   2     1185.37     1298.07     25.21 o 
  -2   2   2      320.82      389.29     20.96 o 
   0   2   2    30597.43    30609.19    714.43 o 
   2   2   2     4110.16     4379.48     75.68 o 
   4   2   2        2.49        2.23      8.71 o 
   6   2   2      778.20      730.44     14.82 o 
   8   2   2     2639.19     3004.79     40.79 o 
  10   2   2      876.86      874.63     18.60 o 
  12   2   2     3520.33     3571.15     79.94 o 
  14   2   2        0.12        6.32      9.73 o 
  16   2   2      471.66      545.87     21.48 o 
  18   2   2     2163.42     2043.79     46.00 o 
  20   2   2     3545.95     3575.20     83.84 o 
  22   2   2        9.54       22.81      9.03 o 
  24   2   2      366.10      354.12     10.79 o 
  26   2   2       78.63       68.68      9.88 o 
  28   2   2        2.70       14.51      9.48 o 
  30   2   2      159.73      202.10     12.81 o 
 -31   3   2       60.28       53.85     10.52 o 
 -29   3   2      285.58      272.29     18.44 o 
 -27   3   2      170.92      136.24     17.14 o 
 -25   3   2     1385.94     1526.88     35.02 o 
 -23   3   2     2059.32     1976.22     35.46 o 
 -21   3   2      602.54      534.88     14.00 o 
 -19   3   2    11453.30    11099.75    263.52 o 
 -17   3   2     1156.98     1021.65     17.83 o 
 -15   3   2      221.27      169.75     13.99 o 
 -13   3   2      544.07      368.47     11.73 o 
 -11   3   2      173.40      152.21     11.36 o 
  -9   3   2     1710.28     1905.09     39.59 o 
  -7   3   2     2488.43     2675.56     59.75 o 
  -5   3   2    70619.59    67996.60   1672.54 o 
  -3   3   2     1935.22     2016.30     67.87 o 
  -1   3   2    19657.87    18930.24    101.98 o 
   1   3   2     5501.01     5128.38    129.83 o 
   3   3   2      685.61      774.16     17.12 o 
   5   3   2    15660.54    15511.25    443.34 o 
   7   3   2     5963.33     6299.19    156.93 o 
   9   3   2     1153.24     1038.85     21.75 o 
  11   3   2      382.93      368.05     11.70 o 
  13   3   2     2315.85     2001.04     45.97 o 
  15   3   2      999.13      923.72     16.39 o 
  17   3   2     3401.17     3511.47     84.54 o 
  19   3   2     5561.56     5714.10    119.68 o 
  21   3   2      289.95      306.17     13.07 o 
  23   3   2     1773.98     1904.16     40.95 o 
  25   3   2      191.66      151.18     10.88 o 
  27   3   2     1650.60     1586.09     59.89 o 
  29   3   2       14.28        5.51     11.12 o 
 -30   4   2      141.97      120.94     18.00 o 
 -28   4   2      478.68      501.83     23.40 o 
 -26   4   2      180.61      181.87     13.38 o 
 -24   4   2     1978.83     1969.12     41.29 o 
 -22   4   2        0.03       -7.08      8.97 o 
 -20   4   2     1616.15     1629.67     26.88 o 
 -18   4   2       39.83       27.36     10.38 o 
 -16   4   2        0.04        3.72     12.94 o 
 -14   4   2     1519.31     1452.25     21.06 o 
 -12   4   2        9.85        1.90      8.73 o 
 -10   4   2     9030.26     9506.59    213.53 o 
  -8   4   2      425.97      289.92     11.59 o 
  -6   4   2     6098.83     5821.91    287.29 o 
  -4   4   2     2971.36     3055.78    119.61 o 
  -2   4   2     2798.38     2968.23    115.90 o 
   0   4   2      187.78      196.38     15.55 o 
   2   4   2     9068.66     9893.85    430.52 o 
   4   4   2     1460.95     1547.54     56.70 o 
   6   4   2     2580.53     2464.68     55.64 o 
   8   4   2       78.86      119.33      9.86 o 
  10   4   2      432.68      332.52     13.60 o 
  12   4   2      396.17      380.07     23.39 o 
  14   4   2     3716.41     3608.58     77.80 o 
  16   4   2      149.93      156.36     12.50 o 
  18   4   2     3219.50     3121.24     56.18 o 
  20   4   2      171.88      195.38      9.99 o 
  22   4   2       62.93       75.65      9.65 o 
  24   4   2      111.64      133.86     15.19 o 
  26   4   2      652.21      651.88     25.55 o 
  28   4   2       51.87       44.16     11.25 o 
 -29   5   2        0.48        2.52     11.09 o 
 -27   5   2      240.24      280.36     27.57 o 
 -25   5   2        1.22       11.66     10.88 o 
 -23   5   2      487.81      444.06     12.40 o 
 -21   5   2      134.94       77.75      9.87 o 
 -19   5   2     2866.30     2738.12     59.75 o 
 -17   5   2     4984.42     4992.67     96.76 o 
 -15   5   2      753.13      662.27     25.77 o 
 -13   5   2     2836.15     2732.03     25.89 o 
 -11   5   2     2401.87     2303.00     54.74 o 
  -9   5   2      849.39      834.79     18.15 o 
  -7   5   2    11833.99    11040.33    309.10 o 
  -5   5   2     2656.69     2558.94     62.46 o 
  -3   5   2     3282.56     3596.95    104.71 o 
  -1   5   2      412.68      398.59     14.36 o 
   1   5   2     2618.70     2542.09     69.62 o 
   3   5   2     1983.33     1863.03     47.41 o 
   5   5   2      493.55      447.81     13.66 o 
   7   5   2     6050.07     6222.14    134.54 o 
   9   5   2        5.42        6.42     10.37 o 
  11   5   2      431.66      432.89     12.90 o 
  13   5   2      232.82      203.06     11.18 o 
  15   5   2      357.64      331.11     27.43 o 
  17   5   2        1.19        2.09      9.12 o 
  19   5   2      475.43      463.50     11.98 o 
  21   5   2      119.05      112.19     11.18 o 
  23   5   2       11.34        3.89     10.32 o 
  25   5   2     1469.21     1445.20     23.99 o 
  27   5   2      159.67      160.27     17.48 o 
 -28   6   2        4.60       18.51     11.16 o 
 -26   6   2       54.14       59.05     10.27 o 
 -24   6   2     1217.11     1202.33     15.53 o 
 -22   6   2      722.10      649.95     18.08 o 
 -20   6   2      908.33      923.85     13.52 o 
 -18   6   2      433.24      450.90     21.38 o 
 -16   6   2       20.35       19.20      9.97 o 
 -14   6   2     4191.92     3972.39     88.12 o 
 -12   6   2    13777.84    13335.33    260.67 o 
 -10   6   2     3278.55     3264.40     68.74 o 
  -8   6   2       82.35       73.42     12.15 o 
  -6   6   2     5542.09     5491.55    105.68 o 
  -4   6   2      334.84      381.90     19.61 o 
  -2   6   2      431.48      526.77     15.15 o 
   0   6   2       98.33       72.89     14.96 o 
   2   6   2       55.46       58.48      9.62 o 
   4   6   2     1954.63     2072.95     70.54 o 
   6   6   2       34.94       49.06     11.92 o 
   8   6   2     5335.00     5123.61     89.15 o 
  10   6   2     3516.00     3428.66     38.50 o 
  12   6   2     3578.84     3400.78    246.21 o 
  14   6   2     1319.41     1215.28     32.43 o 
  16   6   2        1.11        5.19     17.29 o 
  18   6   2        0.47       -9.23      9.23 o 
  20   6   2     1030.67     1063.89     28.35 o 
  22   6   2        3.36       -2.65      9.94 o 
  24   6   2      194.73      211.54     13.49 o 
  26   6   2       15.70        6.36     10.60 o 
 -27   7   2        1.98       -5.94     12.73 o 
 -25   7   2       52.33       43.29     12.11 o 
 -23   7   2      308.77      258.94     19.35 o 
 -21   7   2       63.93       52.18     12.77 o 
 -19   7   2      327.72      258.08     13.71 o 
 -17   7   2       84.08       82.28     10.67 o 
 -15   7   2     1230.60     1197.01     32.34 o 
 -13   7   2      251.97      252.65     11.64 o 
 -11   7   2      909.58      901.41     17.20 o 
  -9   7   2     1721.29     1687.04     44.68 o 
  -7   7   2     2413.20     2393.51    105.44 o 
  -5   7   2     2508.67     2355.99     87.67 o 
  -3   7   2     1386.51     1388.02     26.44 o 
  -1   7   2     1526.85     1481.09     31.80 o 
   1   7   2       71.22       75.61     12.64 o 
   3   7   2      357.45      410.12     13.59 o 
   5   7   2        0.73        0.18     11.23 o 
   7   7   2       77.50       89.24     11.82 o 
   9   7   2     2049.73     2016.34     37.29 o 
  11   7   2        5.65       11.19     10.78 o 
  13   7   2     2014.63     2077.71     66.47 o 
  15   7   2     1555.10     1582.70     83.72 o 
  17   7   2        0.22       -0.63     10.91 o 
  19   7   2        0.07        8.88      9.99 o 
  21   7   2        0.44       -6.89     10.77 o 
  23   7   2       19.62       23.08     11.54 o 
 -24   8   2        8.66        8.86     11.74 o 
 -22   8   2      401.51      356.18     15.30 o 
 -20   8   2      342.55      350.06     21.40 o 
 -18   8   2      758.31      720.31     17.97 o 
 -16   8   2       17.97       26.49     12.32 o 
 -14   8   2       77.96       87.24     12.32 o 
 -12   8   2      816.22      822.40     15.21 o 
 -10   8   2      104.75      147.60     12.41 o 
  -8   8   2       22.14       13.14     10.57 o 
  -6   8   2      127.82      102.49     12.93 o 
  -4   8   2     3049.95     3013.50     80.28 o 
  -2   8   2       55.83       60.25     11.14 o 
   0   8   2      124.64      146.14     10.89 o 
   2   8   2     3174.12     3212.59    127.09 o 
   4   8   2        2.49        0.37     12.28 o 
   6   8   2      126.85      100.28     12.22 o 
   8   8   2      197.22      241.09     14.37 o 
  10   8   2        4.49       20.93     10.70 o 
  12   8   2      414.16      472.01     25.00 o 
  14   8   2       43.38       55.01     12.91 o 
  16   8   2      125.36      140.43     13.07 o 
  18   8   2      125.91      122.61     21.50 o 
  20   8   2      259.67      265.78     18.93 o 
  22   8   2       11.48       12.91     12.12 o 
 -21   9   2        0.09       -3.03     11.11 o 
 -19   9   2       97.53       76.25     13.09 o 
 -17   9   2      128.90      118.27     14.64 o 
 -15   9   2      815.27      785.49     18.39 o 
 -13   9   2       29.25       15.51     12.84 o 
 -11   9   2     2630.41     2666.17     80.11 o 
  -9   9   2      418.91      406.80     14.46 o 
  -7   9   2        0.17        1.22     12.25 o 
  -5   9   2     1421.27     1413.34     49.36 o 
  -3   9   2      248.05      245.58     12.33 o 
  -1   9   2       58.07       56.12     10.70 o 
   1   9   2      341.61      365.86     13.10 o 
   3   9   2      660.36      592.35     13.93 o 
   5   9   2        1.86        7.46     12.98 o 
   7   9   2      685.26      743.85     17.32 o 
   9   9   2       15.38       26.47     13.43 o 
  11   9   2       52.77       46.82     12.99 o 
  13   9   2     1650.12     1640.69     38.97 o 
  15   9   2      202.35      235.64     21.83 o 
  17   9   2       40.73       46.78     13.81 o 
  19   9   2      181.90      193.59     15.17 o 
 -18  10   2        4.19       12.73     14.56 o 
 -16  10   2        9.43       15.41     14.97 o 
 -14  10   2      514.17      459.02     29.62 o 
 -12  10   2      214.19      199.72     15.80 o 
 -10  10   2      265.94      235.19     14.23 o 
  -8  10   2       11.16       21.51     11.46 o 
  -6  10   2       26.05       21.59     11.48 o 
  -4  10   2      548.48      585.61     23.59 o 
  -2  10   2       22.98       23.99      9.49 o 
   0  10   2      309.05      312.42     12.53 o 
   2  10   2        0.09       -3.75     11.01 o 
   4  10   2      147.02      166.56     13.04 o 
   6  10   2      151.52      131.56     13.11 o 
   8  10   2        0.11        6.47     12.88 o 
  10  10   2        5.64        4.68     13.13 o 
  12  10   2      516.15      552.72     22.46 o 
  14  10   2        0.26       -0.06     14.51 o 
  16  10   2       89.17       67.61     16.20 o 
 -13  11   2     1164.36     1054.89     35.49 o 
 -11  11   2       53.02       50.54     13.10 o 
  -9  11   2       26.70       30.04     11.94 o 
  -7  11   2      493.21      554.70     23.06 o 
  -5  11   2        2.30       16.69     10.64 o 
  -3  11   2       56.53       44.72     11.14 o 
  -1  11   2      117.83       95.24     12.82 o 
   1  11   2       13.80       24.29     12.50 o 
   3  11   2     1309.52     1317.44     48.29 o 
   5  11   2      704.86      708.42     24.04 o 
   7  11   2       27.88       23.91     11.69 o 
   9  11   2      106.06      119.60     20.59 o 
  11  11   2      403.37      344.64     33.19 o 
  -4  12   2      186.51      168.14     11.81 o 
  -2  12   2       13.39        4.17     11.21 o 
   0  12   2      643.45      646.10     17.77 o 
 -33   1   3      294.04      286.71     11.59 o 
 -31   1   3       31.12       16.29     10.04 o 
 -29   1   3      960.74      953.07     31.96 o 
 -27   1   3      880.82      938.81     32.58 o 
 -25   1   3       11.01       15.85      9.73 o 
 -23   1   3      324.51      286.97     11.07 o 
 -21   1   3      320.00      287.93     15.09 o 
 -19   1   3      398.11      538.45     28.13 o 
 -17   1   3      122.22      103.86      9.85 o 
 -15   1   3        3.15       27.04      8.86 o 
 -13   1   3      752.88      809.64     17.14 o 
 -11   1   3      309.51      453.51     12.15 o 
  -9   1   3      174.09      283.94     10.81 o 
  -7   1   3     1788.16     1847.51     45.08 o 
  -5   1   3     8158.26     7195.11    470.81 o 
  -3   1   3      424.98      414.52     27.85 o 
  -1   1   3       19.07       23.82     17.11 o 
   1   1   3    19717.82    19135.50    278.02 o 
   3   1   3   122505.25   119641.01   2493.84 o 
   5   1   3    20219.90    19644.95    351.18 o 
   7   1   3        3.56       23.98      9.47 o 
   9   1   3      277.27      210.08     11.54 o 
  11   1   3     3524.64     3243.17     45.73 o 
  13   1   3      568.13      506.34     16.02 o 
  15   1   3     1700.31     1721.06     39.09 o 
  17   1   3      381.83      379.24     15.04 o 
  19   1   3      522.49      497.84     11.62 o 
  21   1   3      229.09      262.83     10.86 o 
  23   1   3     1014.91     1024.58     21.24 o 
  25   1   3      786.46      746.68     12.24 o 
  27   1   3       59.82       43.62      9.45 o 
  29   1   3        9.90        6.00      9.57 o 
 -32   2   3       56.32       28.15     10.09 o 
 -30   2   3      118.54      139.13     10.82 o 
 -28   2   3      832.42      861.90     24.28 o 
 -26   2   3      992.04      899.73     36.10 o 
 -24   2   3      914.87      910.59     13.13 o 
 -22   2   3      118.85      112.11     11.90 o 
 -20   2   3     3541.50     3374.26    122.09 o 
 -18   2   3     3431.68     3344.62    103.46 o 
 -16   2   3      275.52      379.21     11.79 o 
 -14   2   3     2359.38     2804.49     52.19 o 
 -12   2   3     6034.91     5856.59    127.89 o 
 -10   2   3     1400.56     1322.50     30.63 o 
  -8   2   3    30031.78    28286.58    531.73 o 
  -6   2   3     2257.75     2035.93     61.39 o 
  -4   2   3   137997.95   145708.30   2026.93 o 
  -2   2   3     4589.35     4783.59     93.96 o 
   0   2   3    56964.14    59358.30   1468.33 o 
   2   2   3    10528.08    10068.56    228.93 o 
   4   2   3     6808.07     6109.36    115.33 o 
   6   2   3    12811.10    11655.95    211.34 o 
   8   2   3    16271.33    16309.74    354.19 o 
  10   2   3    11609.92    11172.83    151.88 o 
  12   2   3     4714.84     4627.63    101.10 o 
  14   2   3      583.78      547.68     16.65 o 
  16   2   3     9025.76     8937.13    202.99 o 
  18   2   3      837.62      856.12     15.84 o 
  20   2   3     2260.98     2234.29     43.21 o 
  22   2   3       21.40        4.47     10.10 o 
  24   2   3       78.75       90.98     10.16 o 
  26   2   3        9.42       -0.38      9.40 o 
  28   2   3       14.92       35.48      9.61 o 
 -33   3   3        0.06      -11.70     11.70 o 
 -31   3   3       89.23       98.25     12.39 o 
 -29   3   3       47.61       29.34     11.73 o 
 -27   3   3      440.23      409.81     24.23 o 
 -25   3   3        0.86       22.08     11.21 o 
 -23   3   3      378.54      439.37     21.22 o 
 -21   3   3       31.75       26.93     11.13 o 
 -19   3   3     2222.88     2326.02     67.89 o 
 -17   3   3       78.30       94.00     14.10 o 
 -15   3   3     4511.80     4308.90     87.14 o 
 -13   3   3       38.43        5.06      9.31 o 
 -11   3   3     5601.78     5830.05    124.30 o 
  -9   3   3        3.51       17.53      8.43 o 
  -7   3   3      209.84      250.83     11.02 o 
  -5   3   3      197.44      155.55     12.55 o 
  -3   3   3       13.27       16.21     12.89 o 
  -1   3   3     1490.13     1524.57     37.61 o 
   1   3   3      681.07      577.02     14.93 o 
   3   3   3     1184.63     1454.66     34.24 o 
   5   3   3    21239.16    20083.76    476.48 o 
   7   3   3     3762.84     4285.34     87.81 o 
   9   3   3       25.20       50.97     11.68 o 
  11   3   3      754.72      736.28     23.34 o 
  13   3   3     1519.38     1445.22     43.34 o 
  15   3   3     2955.67     3218.71     68.37 o 
  17   3   3     2561.64     2393.47     40.97 o 
  19   3   3      161.84      135.84      9.63 o 
  21   3   3      531.32      559.15     12.83 o 
  23   3   3      639.75      633.49     28.69 o 
  25   3   3        0.84      -11.22     11.22 o 
  27   3   3      495.29      563.32     16.22 o 
 -32   4   3      327.28      329.69     14.63 o 
 -30   4   3      121.70      152.59     11.96 o 
 -28   4   3     1462.80     1451.96     29.24 o 
 -26   4   3     1854.58     1838.31     42.20 o 
 -24   4   3     1098.90     1058.25     30.33 o 
 -22   4   3     5692.64     5358.56     73.68 o 
 -20   4   3      709.37      696.89     14.64 o 
 -18   4   3     9764.00     9534.99    188.88 o 
 -16   4   3      432.98      370.44     15.07 o 
 -14   4   3     3915.21     3593.95     28.44 o 
 -12   4   3      318.32      244.58     14.72 o 
 -10   4   3      316.80      472.46     11.41 o 
  -8   4   3    10591.44    10386.76    143.48 o 
  -6   4   3     5318.11     5533.85    111.67 o 
  -4   4   3     4422.29     3891.15     68.83 o 
  -2   4   3    11938.88    12094.07    185.58 o 
   0   4   3     3590.05     3815.07     46.04 o 
   2   4   3     9287.97     9402.91    221.16 o 
   4   4   3      225.62      163.29     11.31 o 
   6   4   3    11738.29    11667.99    256.91 o 
   8   4   3     4843.98     4618.72     79.43 o 
  10   4   3     5457.99     5519.11     67.79 o 
  12   4   3     3791.14     3299.32     26.58 o 
  14   4   3     1990.55     2019.09     28.92 o 
  16   4   3      848.87      808.13     19.71 o 
  18   4   3      777.86      846.64     27.59 o 
  20   4   3      486.27      488.26     18.26 o 
  22   4   3      677.59      634.49     15.24 o 
  24   4   3      158.94      165.92     18.33 o 
  26   4   3     1171.28     1210.57     61.65 o 
 -31   5   3      121.15       87.60     11.72 o 
 -29   5   3       68.92       76.73     15.46 o 
 -27   5   3      681.08      704.31     24.96 o 
 -25   5   3      128.62      135.94     10.77 o 
 -23   5   3      194.57      240.29     17.05 o 
 -21   5   3     1062.48      967.23     20.20 o 
 -19   5   3     4373.18     4294.62     67.10 o 
 -17   5   3     1288.32     1183.44     30.15 o 
 -15   5   3     1806.91     1643.54     73.30 o 
 -13   5   3     1199.81     1023.29     27.51 o 
 -11   5   3      862.54      707.22     16.72 o 
  -9   5   3     4246.04     4285.72     90.46 o 
  -7   5   3     2374.38     2487.37     57.77 o 
  -5   5   3      156.77      207.26     14.51 o 
  -3   5   3     3522.52     3550.01    102.59 o 
  -1   5   3     4395.83     4905.47    106.68 o 
   1   5   3      358.79      421.03     13.46 o 
   3   5   3      193.40      297.87     14.26 o 
   5   5   3      866.69      887.82     22.44 o 
   7   5   3       27.04       44.25     11.48 o 
   9   5   3      273.74      306.89     19.04 o 
  11   5   3     7913.89     7759.53     73.18 o 
  13   5   3     2235.35     2160.50     32.30 o 
  15   5   3      265.68      225.32     20.26 o 
  17   5   3     1301.00     1368.97     14.93 o 
  19   5   3      922.96      888.50     13.46 o 
  21   5   3       87.42       72.66     10.21 o 
  23   5   3        0.12      -11.03     11.03 o 
  25   5   3        0.53       -5.55     10.57 o 
 -28   6   3        0.01       12.38     10.47 o 
 -26   6   3      164.41      148.85     11.35 o 
 -24   6   3      308.88      257.47     13.46 o 
 -22   6   3     1893.66     1795.25     64.26 o 
 -20   6   3     1492.52     1424.05     44.56 o 
 -18   6   3       41.37       50.16     12.06 o 
 -16   6   3     3392.98     3257.55    108.75 o 
 -14   6   3      308.75      285.87     13.52 o 
 -12   6   3      883.71      776.10     22.18 o 
 -10   6   3     6405.86     6422.53    102.52 o 
  -8   6   3    14752.44    15160.14    342.10 o 
  -6   6   3      291.85      282.63     12.59 o 
  -4   6   3       67.17       58.42     12.75 o 
  -2   6   3     3706.65     3491.54     90.38 o 
   0   6   3       65.47       76.09     10.74 o 
   2   6   3     1110.17     1181.32     16.76 o 
   4   6   3      534.53      622.36     20.94 o 
   6   6   3      326.83      371.14     11.31 o 
   8   6   3       38.51       48.27     12.00 o 
  10   6   3     1765.14     1717.03     24.72 o 
  12   6   3      330.49      310.68     11.05 o 
  14   6   3      823.23      894.11     16.17 o 
  16   6   3       13.71       34.26     10.25 o 
  18   6   3      122.00      138.76     10.92 o 
  20   6   3       20.16       21.31     14.28 o 
  22   6   3       73.66       77.12     10.90 o 
  24   6   3     1209.93     1269.70     34.68 o 
 -27   7   3       54.55       71.98     13.00 o 
 -25   7   3       29.49       47.11     13.55 o 
 -23   7   3        2.89       14.34     11.53 o 
 -21   7   3     1352.09     1390.08     24.20 o 
 -19   7   3      170.99      162.11     12.10 o 
 -17   7   3      112.44      100.63     12.25 o 
 -15   7   3      489.45      453.71     22.60 o 
 -13   7   3       70.01       81.91     10.56 o 
 -11   7   3      382.60      383.89     13.34 o 
  -9   7   3      841.25      881.62     15.95 o 
  -7   7   3      287.50      270.38     19.53 o 
  -5   7   3     3210.26     3234.05    124.74 o 
  -3   7   3     1530.97     1661.67     35.60 o 
  -1   7   3      785.63      758.43     23.43 o 
   1   7   3     1999.20     2065.58     60.84 o 
   3   7   3      328.96      308.48     14.02 o 
   5   7   3      420.86      387.18     17.03 o 
   7   7   3       90.93      100.53     13.37 o 
   9   7   3     1942.80     2195.47     39.50 o 
  11   7   3      393.56      317.48     17.80 o 
  13   7   3      102.50      111.75     12.03 o 
  15   7   3     1017.16     1009.30     27.65 o 
  17   7   3     1730.82     1739.79     47.69 o 
  19   7   3      615.39      652.43     13.52 o 
  21   7   3       72.64       98.53     16.74 o 
  23   7   3      503.70      472.19     20.99 o 
 -24   8   3     1013.01      907.60     32.13 o 
 -22   8   3       64.63       82.09     16.74 o 
 -20   8   3       44.57       40.07     12.86 o 
 -18   8   3      530.73      540.03     21.62 o 
 -16   8   3        4.79       13.74     12.87 o 
 -14   8   3      585.78      609.28     16.97 o 
 -12   8   3      321.40      337.86     13.98 o 
 -10   8   3     1885.79     2040.94     35.53 o 
  -8   8   3       71.03       66.41     10.58 o 
  -6   8   3        1.51       -2.62     10.00 o 
  -4   8   3      552.30      586.96     13.37 o 
  -2   8   3     1961.89     1857.90     38.94 o 
   0   8   3      613.85      663.98     13.05 o 
   2   8   3     1405.23     1509.08     51.18 o 
   4   8   3       66.60       61.88     13.40 o 
   6   8   3        3.97       10.12     12.66 o 
   8   8   3      626.28      643.72     15.34 o 
  10   8   3     1964.99     2034.49     29.10 o 
  12   8   3      589.45      571.71     14.63 o 
  14   8   3     1030.06     1069.09     50.69 o 
  16   8   3      522.13      538.54     39.76 o 
  18   8   3       18.13        4.55     12.07 o 
  20   8   3       75.08       79.97     26.79 o 
 -23   9   3        2.62       24.75     12.36 o 
 -21   9   3      306.86      304.34     45.77 o 
 -19   9   3        0.03        5.28     13.73 o 
 -17   9   3      191.81      230.15     16.26 o 
 -15   9   3      137.87      149.01     16.57 o 
 -13   9   3        0.54        8.46     13.39 o 
 -11   9   3       72.29       70.61     12.70 o 
  -9   9   3      245.10      250.91     13.13 o 
  -7   9   3      204.41      177.52     12.66 o 
  -5   9   3       60.97       74.48     10.90 o 
  -3   9   3      134.27      187.87     12.34 o 
  -1   9   3      115.46       90.66     11.22 o 
   1   9   3      216.37      244.49     12.96 o 
   3   9   3      618.04      608.15     19.34 o 
   5   9   3       24.93       26.14     10.74 o 
   7   9   3      217.68      206.64     12.32 o 
   9   9   3       85.71       83.98     14.69 o 
  11   9   3       16.85       15.63     13.46 o 
  13   9   3      256.63      256.30     17.76 o 
  15   9   3       83.47       78.17     15.32 o 
  17   9   3      165.07      114.17     25.95 o 
 -18  10   3        1.57       10.16     15.68 o 
 -16  10   3      119.29      138.21     15.22 o 
 -14  10   3     1246.03     1194.84     52.88 o 
 -12  10   3      506.87      446.32     14.84 o 
 -10  10   3      207.77      217.67     13.42 o 
  -8  10   3       34.78       12.06     11.20 o 
  -6  10   3      271.71      329.11     13.44 o 
  -4  10   3       86.84       94.76     11.20 o 
  -2  10   3      749.27      792.14     21.77 o 
   0  10   3       17.77       22.98     11.89 o 
   2  10   3      400.70      402.28     17.95 o 
   4  10   3      178.86      187.37     13.76 o 
   6  10   3      127.24      155.10     22.74 o 
   8  10   3      265.59      301.26     20.20 o 
  10  10   3      903.15      933.14     27.60 o 
  12  10   3       56.33       82.26     15.22 o 
  14  10   3       20.57       10.43     17.11 o 
 -13  11   3      273.74      275.53     14.92 o 
 -11  11   3       48.84       36.22     13.34 o 
  -9  11   3      640.70      692.42     14.49 o 
  -7  11   3       69.19       64.65     12.02 o 
  -5  11   3       54.14       65.74     10.04 o 
  -3  11   3      836.96      750.52     47.89 o 
  -1  11   3       23.12       26.95     11.47 o 
   1  11   3      191.91      207.99     13.71 o 
   3  11   3      328.22      284.67     13.85 o 
   5  11   3      699.00      775.02     19.82 o 
   7  11   3       44.06       50.36     12.70 o 
   9  11   3      332.33      295.96     15.72 o 
  -2  12   3       36.65       25.46     10.29 o 
 -34   0   4        5.10        4.85     14.30 o 
 -32   0   4      552.24      516.07     34.83 o 
 -30   0   4      180.49      196.28     14.98 o 
 -28   0   4       48.54       23.84     13.84 o 
 -26   0   4     6782.14     6896.93    225.42 o 
 -24   0   4     1184.89     1312.27     63.94 o 
 -22   0   4     6905.42     7174.47    291.71 o 
 -20   0   4     3212.81     2963.04     55.93 o 
 -18   0   4     3624.25     3025.04    103.69 o 
 -16   0   4        9.96       46.14     10.47 o 
 -14   0   4       19.94       20.16     12.18 o 
 -12   0   4    12295.34    11836.04    367.07 o 
 -10   0   4    15876.36    16193.21    373.27 o 
  -8   0   4     2165.82     1972.81     48.72 o 
  -6   0   4   160340.70   168145.91   4730.50 o 
  -4   0   4   165082.95   192809.61    540.96 o 
  -2   0   4    97127.34   107644.59   3692.32 o 
   0   0   4    26056.29    25441.45    551.08 o 
   2   0   4    14172.76    14069.23    268.05 o 
   4   0   4    45355.50    41745.23    953.55 o 
   6   0   4     2803.96     3067.12     69.97 o 
   8   0   4    48909.09    47179.58    412.31 o 
  10   0   4     8140.05     7828.72    100.78 o 
  12   0   4       20.77       43.30     13.09 o 
  14   0   4     1915.71     1886.03     95.00 o 
  16   0   4       82.31       87.20     12.49 o 
  18   0   4     4169.64     3791.62    108.01 o 
  20   0   4        0.34       -4.90     11.51 o 
  22   0   4       65.73       54.82     11.79 o 
  24   0   4      104.21      133.17     20.66 o 
  26   0   4        2.22        6.52     12.75 o 
  28   0   4        4.70       15.22     15.16 o 
 -33   1   4       28.13       26.97     10.63 o 
 -31   1   4      188.82      242.18     15.84 o 
 -29   1   4      825.23      776.05     33.10 o 
 -27   1   4     1109.42     1095.69     36.53 o 
 -25   1   4     1367.97     1413.54     37.46 o 
 -23   1   4       20.21       31.75     10.20 o 
 -21   1   4        8.55       -1.93     10.98 o 
 -19   1   4     3599.84     3833.55     86.04 o 
 -17   1   4     1126.03     1142.54     26.25 o 
 -15   1   4    13366.74    15305.06    346.28 o 
 -13   1   4     1045.46      878.81     20.47 o 
 -11   1   4     6403.42     6064.62     90.63 o 
  -9   1   4      223.07      159.93      9.93 o 
  -7   1   4     2969.45     2758.19     48.45 o 
  -5   1   4    27090.12    27226.50    351.35 o 
  -3   1   4       15.98        5.07     13.89 o 
  -1   1   4     1776.58     1705.33     24.91 o 
   1   1   4    17404.64    16166.66    310.06 o 
   3   1   4    30046.47    27775.40    485.57 o 
   5   1   4     2080.63     2096.33     33.37 o 
   7   1   4    14566.77    14219.31    241.54 o 
   9   1   4     4840.77     5020.20     44.65 o 
  11   1   4     2783.31     2910.11     28.79 o 
  13   1   4     1893.16     1938.85     42.12 o 
  15   1   4      659.94      532.07     19.21 o 
  17   1   4     1737.01     1705.70     26.40 o 
  19   1   4      327.83      396.18     10.41 o 
  21   1   4      235.01      253.24      9.60 o 
  23   1   4      119.15      111.26      9.87 o 
  25   1   4       16.57        2.47      9.26 o 
  27   1   4      259.19      294.39     11.69 o 
 -34   2   4       38.54       24.31     11.45 o 
 -32   2   4       49.34       52.47     10.44 o 
 -30   2   4      415.99      399.09     21.32 o 
 -28   2   4      117.63       97.92     11.78 o 
 -26   2   4      139.96      124.25      9.73 o 
 -24   2   4     2051.89     1824.14     44.45 o 
 -22   2   4      127.09      124.47     11.60 o 
 -20   2   4     1717.59     1718.91     37.84 o 
 -18   2   4     1327.73     1309.49     34.70 o 
 -16   2   4      213.34      229.94      8.74 o 
 -14   2   4     1721.05     2019.69     45.23 o 
 -12   2   4        0.60       51.97      7.51 o 
 -10   2   4    11583.80    12249.69    209.92 o 
  -8   2   4      192.68      177.21     11.26 o 
  -6   2   4    12442.63    11698.20    215.07 o 
  -4   2   4     9005.31     9669.91    208.06 o 
  -2   2   4     1967.54     2048.89     52.86 o 
   0   2   4    11052.77    10516.51    225.49 o 
   2   2   4      128.72       50.07      9.08 o 
   4   2   4     8019.76     7515.81    109.62 o 
   6   2   4    13153.31    13266.82    228.24 o 
   8   2   4      172.36      210.15     11.39 o 
  10   2   4      380.30      382.68     11.27 o 
  12   2   4    19797.10    19725.95    602.62 o 
  14   2   4      287.36      288.96     17.94 o 
  16   2   4     1077.07      945.84     26.21 o 
  18   2   4       10.20        5.18      8.97 o 
  20   2   4      289.92      334.06     10.26 o 
  22   2   4      343.27      351.49     11.24 o 
  24   2   4        4.20        7.33      8.52 o 
  26   2   4       68.85       86.29      8.78 o 
  28   2   4     1088.61     1176.11     35.82 o 
 -33   3   4      141.11       80.99     15.62 o 
 -31   3   4      955.28      939.05     25.11 o 
 -29   3   4      186.26      223.19     14.97 o 
 -27   3   4      125.64      143.78     11.21 o 
 -25   3   4      901.16      837.74     27.10 o 
 -23   3   4     1807.44     1813.25     23.28 o 
 -21   3   4      340.36      372.93     12.32 o 
 -19   3   4      644.77      717.38     15.58 o 
 -17   3   4     3784.01     3514.77     92.36 o 
 -15   3   4     3687.61     3365.80     61.05 o 
 -13   3   4     1607.88     2007.59     42.40 o 
 -11   3   4     5236.43     4912.94    114.79 o 
  -9   3   4       65.01       96.65     10.03 o 
  -7   3   4    24766.43    24036.23    524.43 o 
  -5   3   4     3622.69     4059.48    131.91 o 
  -3   3   4      237.86      322.55     12.99 o 
  -1   3   4      339.73      291.97     14.11 o 
   1   3   4    14480.99    13099.14    383.88 o 
   3   3   4      313.43      285.99     11.61 o 
   5   3   4        0.09       12.62      8.51 o 
   7   3   4     2188.28     2008.09     41.30 o 
   9   3   4     4424.84     4531.35     71.29 o 
  11   3   4      589.05      672.38     15.93 o 
  13   3   4     6811.50     6664.55    139.59 o 
  15   3   4       45.26       25.80      9.67 o 
  17   3   4     1257.52     1173.19     25.97 o 
  19   3   4     1001.00     1045.23     16.97 o 
  21   3   4      541.26      560.24     12.49 o 
  23   3   4     1123.56     1223.20     21.09 o 
  25   3   4     2025.68     2122.18     47.75 o 
  27   3   4      633.79      633.00     26.00 o 
 -32   4   4        0.21       -5.33     10.71 o 
 -30   4   4      496.59      515.02     17.56 o 
 -28   4   4       45.82       47.55     10.20 o 
 -26   4   4      377.57      360.52     12.63 o 
 -24   4   4      120.93       81.67      9.86 o 
 -22   4   4      786.84      856.79     13.70 o 
 -20   4   4     1355.28     1316.90     45.50 o 
 -18   4   4     6919.98     6616.63    199.05 o 
 -16   4   4     1269.09     1144.38     18.20 o 
 -14   4   4      315.36      242.97     12.75 o 
 -12   4   4      671.55      599.70     12.60 o 
 -10   4   4       75.14      116.41      9.18 o 
  -8   4   4     7415.58     7953.75    161.49 o 
  -6   4   4     6327.09     6228.12    118.44 o 
  -4   4   4     2875.36     3531.66     72.38 o 
  -2   4   4     9281.96     9443.67     76.04 o 
   0   4   4      115.86      138.69     12.74 o 
   2   4   4     2982.08     3093.77     59.58 o 
   4   4   4     2453.48     2573.78     65.97 o 
   6   4   4     3216.16     3552.74     75.74 o 
   8   4   4      140.13      176.76     11.19 o 
  10   4   4      165.16      211.85     11.16 o 
  12   4   4       96.10      114.06     14.95 o 
  14   4   4      122.33       93.91     10.39 o 
  16   4   4      143.69      149.58     10.11 o 
  18   4   4      359.45      329.66     12.60 o 
  20   4   4     3069.97     3199.96     20.36 o 
  22   4   4        0.51       12.31     10.62 o 
  24   4   4        7.89        0.26     10.12 o 
  26   4   4       70.08      112.72     10.45 o 
 -31   5   4      129.05      113.83     11.21 o 
 -29   5   4        1.55        2.19     10.07 o 
 -27   5   4       16.59       42.80     11.33 o 
 -25   5   4      698.33      702.71     26.70 o 
 -23   5   4       99.00      115.38     14.76 o 
 -21   5   4      239.18      219.18     10.22 o 
 -19   5   4     2227.96     2315.05     39.54 o 
 -17   5   4        7.78       21.10     10.24 o 
 -15   5   4      105.54       96.87     12.24 o 
 -13   5   4     1036.14     1140.18     21.01 o 
 -11   5   4     1965.16     1842.24     32.66 o 
  -9   5   4      130.20      135.15     10.28 o 
  -7   5   4      266.00      325.03     14.16 o 
  -5   5   4     4756.69     4846.68    223.63 o 
  -3   5   4      780.99      778.18     18.86 o 
  -1   5   4     2460.71     2611.55     64.30 o 
   1   5   4      673.53      637.05     16.05 o 
   3   5   4     2040.10     1852.95     56.96 o 
   5   5   4      488.71      486.01     13.30 o 
   7   5   4     1097.80     1197.76     27.78 o 
   9   5   4      197.14      193.33     10.35 o 
  11   5   4     1023.34      991.91     15.97 o 
  13   5   4      231.87      239.39     10.03 o 
  15   5   4      163.07      144.66     11.54 o 
  17   5   4      134.63      129.44     12.92 o 
  19   5   4      290.01      285.16     16.40 o 
  21   5   4      776.12      842.78     23.78 o 
  23   5   4     1332.62     1301.96     23.81 o 
  25   5   4        0.33       -7.42     10.87 o 
 -30   6   4      101.90      146.28     16.36 o 
 -28   6   4      528.46      549.52     13.92 o 
 -26   6   4      181.48      174.62     10.67 o 
 -24   6   4       69.52       98.97     11.84 o 
 -22   6   4        0.99       17.44     10.77 o 
 -20   6   4      472.31      441.33     13.73 o 
 -18   6   4      870.27      844.46     25.94 o 
 -16   6   4     4244.19     4044.34     55.38 o 
 -14   6   4     5362.98     4925.91    100.05 o 
 -12   6   4     3580.19     3332.39     51.70 o 
 -10   6   4     6545.96     6669.97    122.83 o 
  -8   6   4      358.97      422.43     12.74 o 
  -6   6   4       54.25       17.09     11.04 o 
  -4   6   4      945.45      887.74     20.66 o 
  -2   6   4      173.67      219.83     13.29 o 
   0   6   4     5305.71     5174.43    161.45 o 
   2   6   4       34.60       40.23      9.39 o 
   4   6   4      245.04      245.28     12.15 o 
   6   6   4      177.58      198.51     10.27 o 
   8   6   4      965.86     1048.19     20.94 o 
  10   6   4     2310.82     1868.60     48.40 o 
  12   6   4      125.07      122.86     10.55 o 
  14   6   4     1197.20     1179.20     14.13 o 
  16   6   4      437.86      435.08     12.13 o 
  18   6   4      521.13      538.99     21.54 o 
  20   6   4      198.63      174.00     17.64 o 
  22   6   4       31.38       65.75     12.95 o 
  24   6   4        1.99       -7.13     12.08 o 
 -27   7   4       88.28       77.18     14.74 o 
 -25   7   4      243.45      252.98     13.77 o 
 -23   7   4       80.90       89.44     11.36 o 
 -21   7   4       58.22       61.57     12.41 o 
 -19   7   4       38.28       31.35     11.26 o 
 -17   7   4        9.59       -4.97     12.20 o 
 -15   7   4      416.36      409.82     23.76 o 
 -13   7   4      198.01      170.99     10.50 o 
 -11   7   4    10145.04    10108.21    222.86 o 
  -9   7   4        6.42        2.80      9.80 o 
  -7   7   4     1690.69     1685.26     36.05 o 
  -5   7   4      399.70      295.48     16.62 o 
  -3   7   4       38.90       53.35     11.10 o 
  -1   7   4      431.81      422.09     12.83 o 
   1   7   4      172.35      201.25     18.65 o 
   3   7   4      781.70      795.30     16.53 o 
   5   7   4      163.63      190.35     11.75 o 
   7   7   4      873.83      793.13     36.70 o 
   9   7   4      448.13      415.18     12.25 o 
  11   7   4       15.04        7.94     11.16 o 
  13   7   4     1289.51     1303.36     43.09 o 
  15   7   4       10.44       19.50      9.20 o 
  17   7   4       43.16       47.76     12.96 o 
  19   7   4      173.29      144.85     13.41 o 
  21   7   4        1.07       -1.16     10.56 o 
 -26   8   4       55.04       36.66     15.03 o 
 -24   8   4       90.75       63.50     13.85 o 
 -22   8   4      404.91      427.25     16.39 o 
 -20   8   4      365.92      365.43     21.61 o 
 -18   8   4      668.98      618.95     21.40 o 
 -16   8   4      607.67      675.62     28.80 o 
 -14   8   4       59.53       90.86     12.25 o 
 -12   8   4     7627.99     7680.78    153.00 o 
 -10   8   4      899.60      919.16     28.68 o 
  -8   8   4        5.10        1.54     10.51 o 
  -6   8   4      378.57      399.05     12.72 o 
  -4   8   4       82.88       86.65     11.40 o 
  -2   8   4        0.30        0.66     10.48 o 
   0   8   4      337.98      315.28     12.83 o 
   2   8   4     1282.41     1462.81     40.21 o 
   4   8   4     1104.82     1141.56     24.13 o 
   6   8   4      503.16      573.63     38.60 o 
   8   8   4      892.68      885.30     31.83 o 
  10   8   4       93.54       89.98     12.87 o 
  12   8   4      152.79      149.58     11.49 o 
  14   8   4      133.37      128.71     12.10 o 
  16   8   4       17.51       16.10     12.08 o 
  18   8   4       58.37       83.29     12.24 o 
  20   8   4       56.42       46.27     12.20 o 
 -23   9   4      134.02      138.77     14.00 o 
 -21   9   4       15.32       19.29     13.74 o 
 -19   9   4      268.00      320.70     20.33 o 
 -17   9   4       56.12       56.16     15.71 o 
 -15   9   4      477.40      484.52     16.50 o 
 -13   9   4     3504.41     3380.89     80.46 o 
 -11   9   4     1393.67     1440.50     38.58 o 
  -9   9   4      339.89      394.12     13.33 o 
  -7   9   4      112.14      127.72     10.56 o 
  -5   9   4       98.08      125.54     10.45 o 
  -3   9   4      315.65      313.17     12.97 o 
  -1   9   4      162.91      161.76     12.14 o 
   1   9   4        0.29      -10.91     10.91 o 
   3   9   4      300.75      329.51     14.12 o 
   5   9   4      965.60      951.36     17.87 o 
   7   9   4     2009.80     2172.27     71.24 o 
   9   9   4      150.23      158.05     17.03 o 
  11   9   4      884.87      957.51     37.45 o 
  13   9   4      363.41      423.72     44.61 o 
  15   9   4      513.57      445.88     35.67 o 
  17   9   4       29.99       29.97     12.79 o 
 -20  10   4       25.38       19.65     14.59 o 
 -18  10   4        0.41        2.53     15.61 o 
 -16  10   4        8.17      -14.16     15.38 o 
 -14  10   4      521.25      474.29     20.25 o 
 -12  10   4      407.27      405.69     14.33 o 
 -10  10   4       69.11       60.48     11.60 o 
  -8  10   4      163.39      153.07     11.65 o 
  -6  10   4       25.78       33.05     11.06 o 
  -4  10   4      427.05      430.23     16.40 o 
  -2  10   4        3.16       11.62     11.44 o 
   0  10   4       39.30       39.14     11.32 o 
   2  10   4      523.71      496.48     23.63 o 
   4  10   4      558.53      584.76     15.47 o 
   6  10   4      182.94      200.72     15.38 o 
   8  10   4     1456.69     1423.66     35.62 o 
  10  10   4        0.45        9.49     12.35 o 
  12  10   4      124.77      152.33     15.85 o 
  14  10   4      570.26      514.33     18.78 o 
 -15  11   4      390.25      323.41     16.88 o 
 -13  11   4      126.41       99.61     13.35 o 
 -11  11   4      181.33      182.93     12.32 o 
  -9  11   4       16.87       24.69     10.40 o 
  -7  11   4       19.07       28.22     10.92 o 
  -5  11   4      724.84      725.17     32.73 o 
  -3  11   4       65.86       57.24     11.48 o 
  -1  11   4       25.24       23.68     12.33 o 
   1  11   4      938.16      932.26     31.66 o 
   3  11   4      173.82      156.92     12.59 o 
   5  11   4      244.33      230.31     13.81 o 
   7  11   4        0.04       -6.02     13.24 o 
   9  11   4       15.86       26.28     13.81 o 
 -35   1   5       12.47        7.66      9.67 o 
 -33   1   5      139.10      172.44     12.20 o 
 -31   1   5      131.51      135.36     10.94 o 
 -29   1   5      280.12      322.41     19.68 o 
 -27   1   5      653.01      553.35     21.10 o 
 -25   1   5       58.20       68.23      9.80 o 
 -23   1   5     2564.30     2626.32     41.28 o 
 -21   1   5     1919.31     1795.32     81.97 o 
 -19   1   5        8.32       10.31      8.88 o 
 -17   1   5      478.00      414.75     11.06 o 
 -15   1   5      239.93      333.00      9.83 o 
 -13   1   5    19759.07    20024.09    424.88 o 
 -11   1   5     2391.69     2218.18     52.05 o 
  -9   1   5     9332.66     8136.66    134.74 o 
  -7   1   5    35974.09    34278.02    746.64 o 
  -5   1   5     4453.41     4635.71     70.67 o 
  -3   1   5    37654.81    36650.76    244.40 o 
  -1   1   5    37867.56    37203.60    523.65 o 
   1   1   5     3513.38     3099.52     50.17 o 
   3   1   5     4507.89     3905.49     46.37 o 
   5   1   5    12330.57    10999.42    136.92 o 
   7   1   5    34567.36    35032.18    473.78 o 
   9   1   5      710.42      712.40     24.03 o 
  11   1   5     8200.95     8303.87    157.32 o 
  13   1   5      361.95      353.82     13.15 o 
  15   1   5     7063.26     6785.88    124.29 o 
  17   1   5      150.53      153.60      8.14 o 
  19   1   5     1242.31     1213.44     23.78 o 
  21   1   5       59.69       49.75      8.90 o 
  23   1   5     1077.99     1082.93     25.96 o 
  25   1   5      632.46      684.51     11.91 o 
  27   1   5       23.65       20.65      9.70 o 
 -34   2   5      304.21      329.18     12.87 o 
 -32   2   5      189.27      186.60     15.47 o 
 -30   2   5       26.32       46.98     10.27 o 
 -28   2   5      392.12      419.16     10.85 o 
 -26   2   5        0.15        2.65      8.27 o 
 -24   2   5       60.92       54.04     10.87 o 
 -22   2   5      255.89      204.54     14.03 o 
 -20   2   5      960.68      821.12     21.81 o 
 -18   2   5       11.69        3.71     10.47 o 
 -16   2   5     8216.00     8425.25    155.34 o 
 -14   2   5    10516.04    10864.55    289.28 o 
 -12   2   5     1003.15      856.20     15.31 o 
 -10   2   5     5403.60     4810.63     60.68 o 
  -8   2   5     5886.18     5479.82    117.23 o 
  -6   2   5    17925.14    17034.85    218.70 o 
  -4   2   5      316.01      319.91     14.31 o 
  -2   2   5     4146.08     3502.05     73.79 o 
   0   2   5      975.12      966.27     20.19 o 
   2   2   5     3853.07     3704.60     50.80 o 
   4   2   5     3832.92     3591.05     40.27 o 
   6   2   5    26080.16    26256.06    564.03 o 
   8   2   5      376.92      362.62     12.02 o 
  10   2   5     4321.79     3868.08    142.46 o 
  12   2   5       93.51       97.34     12.06 o 
  14   2   5       11.34       21.29     11.84 o 
  16   2   5      256.45      281.59     16.56 o 
  18   2   5      247.32      245.30      9.10 o 
  20   2   5      324.20      368.44      9.66 o 
  22   2   5      670.35      706.74     16.14 o 
  24   2   5      370.33      390.61     10.24 o 
  26   2   5       66.03       48.45     10.07 o 
 -33   3   5      100.48       95.05     22.39 o 
 -31   3   5      844.88      882.16     21.61 o 
 -29   3   5        0.00        6.61      9.85 o 
 -27   3   5        0.03       11.30     10.08 o 
 -25   3   5      180.50      165.96     10.77 o 
 -23   3   5      182.23      236.21     10.65 o 
 -21   3   5     1188.78     1138.23     17.06 o 
 -19   3   5      470.95      525.73     14.33 o 
 -17   3   5     1173.60     1105.81     19.50 o 
 -15   3   5      507.53      516.53     10.90 o 
 -13   3   5    10392.79    10460.05    277.96 o 
 -11   3   5    12084.15    13747.63    218.00 o 
  -9   3   5      830.61      857.91     23.12 o 
  -7   3   5     1534.11     1874.09     52.91 o 
  -5   3   5     2268.30     2227.98     76.92 o 
  -3   3   5     5828.23     5767.13    143.61 o 
  -1   3   5     4392.98     4193.24     62.00 o 
   1   3   5       73.88      107.34     10.19 o 
   3   3   5     1453.56     1679.93     31.29 o 
   5   3   5     6506.36     6939.88    141.11 o 
   7   3   5     3239.99     3038.43     45.84 o 
   9   3   5     1371.16     1416.89     69.05 o 
  11   3   5     3088.11     3276.94    124.13 o 
  13   3   5     1946.72     1953.99     47.98 o 
  15   3   5     1417.63     1329.33     35.34 o 
  17   3   5       29.96       33.10      9.08 o 
  19   3   5       92.05       50.73      9.06 o 
  21   3   5     2400.29     2402.03     57.51 o 
  23   3   5        8.59       12.17      9.65 o 
  25   3   5       50.87       44.24     10.98 o 
 -32   4   5       66.02       59.70     10.65 o 
 -30   4   5       33.27       12.69     10.74 o 
 -28   4   5       58.52       51.03     10.40 o 
 -26   4   5       39.36       34.20      9.13 o 
 -24   4   5      299.53      322.94     11.75 o 
 -22   4   5      246.89      270.82     10.62 o 
 -20   4   5     1190.05     1155.61     32.89 o 
 -18   4   5      214.72      217.48     11.78 o 
 -16   4   5     5779.64     5456.65     90.87 o 
 -14   4   5      556.78      461.52     14.33 o 
 -12   4   5      576.39      567.38     17.53 o 
 -10   4   5     1693.76     1633.46     16.41 o 
  -8   4   5      637.73      681.95     14.44 o 
  -6   4   5      208.00      203.24     13.22 o 
  -4   4   5     1020.80     1031.57     33.59 o 
  -2   4   5     4092.24     3906.13    123.48 o 
   0   4   5    11318.17    11048.54    314.16 o 
   2   4   5     1791.50     2017.17     43.01 o 
   4   4   5      400.85      295.24     12.29 o 
   6   4   5     1835.02     1632.61     22.96 o 
   8   4   5       28.46       24.97     10.54 o 
  10   4   5      639.24      595.28     20.52 o 
  12   4   5      120.59      121.67     12.19 o 
  14   4   5       58.07       27.70     11.03 o 
  16   4   5        4.30       -5.26      9.94 o 
  18   4   5      326.73      331.48     12.17 o 
  20   4   5      233.21      225.60     10.09 o 
  22   4   5      322.30      309.53     12.33 o 
  24   4   5       21.80        9.47     10.29 o 
  26   4   5      583.38      671.30     62.64 o 
 -31   5   5      184.39      195.84     11.25 o 
 -29   5   5        4.55       -5.94      9.57 o 
 -27   5   5       62.64      105.36     11.35 o 
 -25   5   5        7.49       10.51     11.23 o 
 -23   5   5       13.74        1.85      9.83 o 
 -21   5   5      824.08      813.70     28.28 o 
 -19   5   5     1488.10     1451.13     20.46 o 
 -17   5   5     1507.02     1341.55     21.00 o 
 -15   5   5     4934.45     5023.67    160.44 o 
 -13   5   5      308.26      318.78     13.07 o 
 -11   5   5      513.99      543.01     12.45 o 
  -9   5   5    34606.56    35702.61    480.99 o 
  -7   5   5       12.20       48.50     12.42 o 
  -5   5   5      249.29      249.87     17.42 o 
  -3   5   5      290.05      388.82     12.76 o 
  -1   5   5      907.96     1004.81     29.54 o 
   1   5   5      218.95      178.93     12.22 o 
   3   5   5      570.00      474.12     14.62 o 
   5   5   5      778.54      862.83     18.12 o 
   7   5   5      202.16      267.50     12.28 o 
   9   5   5      562.65      512.29     12.47 o 
  11   5   5     2248.77     2151.73     45.78 o 
  13   5   5      357.50      315.35     11.24 o 
  15   5   5      446.19      433.89     23.04 o 
  17   5   5        5.83       19.50     10.47 o 
  19   5   5      212.10      237.29     14.14 o 
  21   5   5        7.35       25.38     10.99 o 
  23   5   5       28.76       24.18     10.05 o 
  25   5   5      228.14      215.99     11.96 o 
 -30   6   5        2.22       11.44     11.11 o 
 -28   6   5      187.59      177.23     18.31 o 
 -26   6   5        0.02       -2.81     10.25 o 
 -24   6   5      220.18      222.51     18.30 o 
 -22   6   5      419.79      421.74     15.40 o 
 -20   6   5        4.22       -6.22     10.28 o 
 -18   6   5      155.70      173.44     12.60 o 
 -16   6   5      114.21      138.28     15.23 o 
 -14   6   5        3.50       22.30     11.43 o 
 -12   6   5      958.64      944.63     14.47 o 
 -10   6   5        0.12       11.47     11.41 o 
  -8   6   5      323.14      253.45     10.90 o 
  -6   6   5       98.97      106.02     11.94 o 
  -4   6   5       34.93       25.07     12.17 o 
  -2   6   5       10.57        2.76     11.01 o 
   0   6   5     1293.34     1324.16     30.39 o 
   2   6   5       58.06       45.53     12.20 o 
   4   6   5      782.45      815.24     21.15 o 
   6   6   5       13.57       24.82     10.84 o 
   8   6   5      134.61      133.28     11.77 o 
  10   6   5     2320.68     2196.46     17.92 o 
  12   6   5       51.69       50.39     11.10 o 
  14   6   5      523.50      536.94     27.00 o 
  16   6   5      207.29      213.67     11.42 o 
  18   6   5       36.39       41.07     10.54 o 
  20   6   5       69.67       88.30     11.32 o 
  22   6   5      199.52      227.45     12.58 o 
 -29   7   5       37.80       58.99     14.57 o 
 -27   7   5      108.76      108.01     12.77 o 
 -25   7   5      256.50      257.01     13.72 o 
 -23   7   5      512.41      562.69     24.00 o 
 -21   7   5      393.51      419.00     19.14 o 
 -19   7   5     1572.86     1652.62     32.59 o 
 -17   7   5     1651.94     1664.44     40.90 o 
 -15   7   5       61.84       67.49     11.11 o 
 -13   7   5     6555.41     6586.88    269.83 o 
 -11   7   5     4409.80     4303.43    128.87 o 
  -9   7   5     2483.45     2361.76     76.14 o 
  -7   7   5     1819.67     1972.45     64.69 o 
  -5   7   5      132.28      130.64     10.13 o 
  -3   7   5     1537.71     1567.87     32.54 o 
  -1   7   5     4017.11     3882.10    110.84 o 
   1   7   5      301.15      272.75     12.66 o 
   3   7   5       25.17       26.23     11.05 o 
   5   7   5     1608.90     1582.07     19.79 o 
   7   7   5      538.75      600.58     14.83 o 
   9   7   5        0.09        7.55     10.04 o 
  11   7   5      173.07      223.73     11.56 o 
  13   7   5      539.70      517.87     15.08 o 
  15   7   5        1.98       20.82      9.96 o 
  17   7   5      785.15      751.85     14.11 o 
  19   7   5      263.15      255.47     14.63 o 
  21   7   5       39.12       28.72     11.67 o 
 -26   8   5       12.53        6.31     12.32 o 
 -24   8   5       29.21        9.54     13.07 o 
 -22   8   5      162.50      176.43     16.79 o 
 -20   8   5      722.81      672.71     19.74 o 
 -18   8   5      886.93      895.21     35.71 o 
 -16   8   5      414.68      347.66     15.96 o 
 -14   8   5     1154.34     1138.83     26.91 o 
 -12   8   5       33.49       44.96     11.34 o 
 -10   8   5      283.06      274.81     13.10 o 
  -8   8   5     1452.70     1501.73     60.89 o 
  -6   8   5      150.79      137.15     11.11 o 
  -4   8   5      615.05      590.67     21.80 o 
  -2   8   5     1262.40     1194.83     15.24 o 
   0   8   5     2706.78     2576.27     64.25 o 
   2   8   5        5.33       10.18     10.87 o 
   4   8   5     1148.12     1248.98     58.76 o 
   6   8   5      732.80      777.09     16.26 o 
   8   8   5      752.18      779.31     16.84 o 
  10   8   5      546.58      573.14     24.50 o 
  12   8   5      275.97      260.24     14.71 o 
  14   8   5        4.79       10.65     14.21 o 
  16   8   5      519.51      521.07     27.28 o 
  18   8   5      892.08      785.99     17.51 o 
 -23   9   5        0.84       -4.17     11.71 o 
 -21   9   5       54.98       74.86     12.86 o 
 -19   9   5       24.90       33.45     13.94 o 
 -17   9   5      821.22      805.97     41.34 o 
 -15   9   5     2983.97     2988.71     55.55 o 
 -13   9   5      374.89      366.29     14.04 o 
 -11   9   5        2.39       15.06     12.17 o 
  -9   9   5       11.23       28.25     11.61 o 
  -7   9   5      128.80      158.16     10.57 o 
  -5   9   5        0.28        0.38      9.92 o 
  -3   9   5      126.42      138.30     12.21 o 
  -1   9   5       53.27       61.46     11.27 o 
   1   9   5      250.24      269.97     12.30 o 
   3   9   5      209.08      197.94     13.23 o 
   5   9   5     1121.34     1181.90     20.38 o 
   7   9   5        0.37       -2.31     12.55 o 
   9   9   5       27.26       40.46     13.24 o 
  11   9   5      120.06       94.93     16.42 o 
  13   9   5        1.58        4.23     13.78 o 
  15   9   5      261.15      247.97     17.08 o 
  17   9   5        0.28       -8.04     11.94 o 
 -20  10   5      169.88      147.10     14.76 o 
 -18  10   5      143.13      129.72     14.83 o 
 -16  10   5      382.12      401.71     15.93 o 
 -14  10   5      626.59      576.63     14.53 o 
 -12  10   5        1.90        2.98     12.07 o 
 -10  10   5      264.06      276.81     16.91 o 
  -8  10   5     1215.26     1166.50     32.63 o 
  -6  10   5      369.10      397.51     19.81 o 
  -4  10   5       63.46       58.90     11.17 o 
  -2  10   5      454.21      476.59     16.38 o 
   0  10   5      329.33      331.31     13.32 o 
   2  10   5      293.31      277.82     14.11 o 
   4  10   5     1777.49     1822.00     29.85 o 
   6  10   5       84.73       95.20     14.05 o 
   8  10   5      182.71      204.44     14.23 o 
  10  10   5       52.01       43.13     16.29 o 
  12  10   5       33.99       18.82     14.82 o 
 -15  11   5      578.71      467.98     17.70 o 
 -13  11   5        0.53        6.86     14.14 o 
 -11  11   5       20.28        6.10     11.12 o 
  -9  11   5        0.08        5.07     10.97 o 
  -7  11   5      434.25      406.62     12.13 o 
  -5  11   5       17.60       21.90     10.57 o 
  -3  11   5       74.07       90.19     12.21 o 
  -1  11   5       34.48       15.64     12.51 o 
   1  11   5      584.41      533.09     19.46 o 
   3  11   5      222.90      228.56     13.84 o 
   5  11   5       26.87       17.55     12.33 o 
   7  11   5      343.80      328.30     16.64 o 
 -34   0   6        3.76      -12.72     12.72 o 
 -32   0   6      255.20      332.16     27.75 o 
 -30   0   6       26.69       16.87     16.52 o 
 -28   0   6      421.03      417.69     19.13 o 
 -26   0   6      782.48      738.70     34.12 o 
 -24   0   6     2362.74     2203.02     48.03 o 
 -22   0   6     2894.78     2867.85    110.39 o 
 -20   0   6     2801.04     3031.50     70.50 o 
 -18   0   6        4.73        0.22     11.64 o 
 -16   0   6     6741.76     7579.01    264.00 o 
 -14   0   6     3882.49     4124.86    144.88 o 
 -12   0   6      478.46      275.83     12.31 o 
 -10   0   6     9913.31    10294.83    330.48 o 
  -8   0   6     1784.06     1683.06    146.51 o 
  -6   0   6    92629.32    98677.32    551.09 o 
  -4   0   6    35085.19    32432.11    861.26 o 
  -2   0   6     5223.60     5546.04    151.97 o 
   0   0   6      227.78      164.29     14.89 o 
   2   0   6     3882.80     3130.75     57.11 o 
   4   0   6    34030.98    34450.20    727.96 o 
   6   0   6    11694.44    11249.23     55.16 o 
   8   0   6     1962.65     1708.31     75.42 o 
  10   0   6       86.88       56.32     15.75 o 
  12   0   6     2056.59     1844.27     58.25 o 
  14   0   6     4177.91     3903.34     95.64 o 
  16   0   6     7496.33     7211.43    152.45 o 
  18   0   6     1526.99     1518.72     79.35 o 
  20   0   6     2460.95     2525.16     55.34 o 
  22   0   6      376.60      453.40     21.68 o 
  24   0   6      141.94      113.81     13.67 o 
  26   0   6      907.10      963.21     26.12 o 
 -35   1   6      120.75      134.14     17.11 o 
 -33   1   6      204.12      232.61     13.42 o 
 -31   1   6       77.83       60.20     10.83 o 
 -29   1   6       12.66       -5.38      9.45 o 
 -27   1   6       50.01       58.89      9.73 o 
 -25   1   6      567.08      624.53     19.91 o 
 -23   1   6      801.83      864.27     24.06 o 
 -21   1   6      690.50      870.13     28.34 o 
 -19   1   6      171.96      279.31     10.56 o 
 -17   1   6     3122.05     2978.20     73.85 o 
 -15   1   6     2274.02     2380.64     56.41 o 
 -13   1   6      468.65      618.77     10.81 o 
 -11   1   6     9734.43     9797.66    223.92 o 
  -9   1   6     1813.24     1969.94     26.76 o 
  -7   1   6      372.93      285.21     13.34 o 
  -5   1   6      169.50      127.63     12.82 o 
  -3   1   6     6038.20     6355.24    114.66 o 
  -1   1   6      437.46      435.78     11.96 o 
   1   1   6     5752.53     5614.02     72.24 o 
   3   1   6     2751.88     2201.76     22.69 o 
   5   1   6     1503.16     1432.23     19.05 o 
   7   1   6     7224.57     7982.48    127.21 o 
   9   1   6     2532.27     2868.79     29.98 o 
  11   1   6    10827.86    10534.42    308.27 o 
  13   1   6     2413.49     2461.77     53.44 o 
  15   1   6      846.48      939.83     25.10 o 
  17   1   6     2020.16     2088.68     37.87 o 
  19   1   6      341.78      368.40     10.51 o 
  21   1   6      354.08      367.71     13.62 o 
  23   1   6        0.41       10.23      9.12 o 
  25   1   6      357.59      391.00     14.43 o 
 -34   2   6       84.97       85.92     10.67 o 
 -32   2   6       19.81       -0.59     11.02 o 
 -30   2   6      753.72      802.91     21.99 o 
 -28   2   6       90.70      103.39     10.05 o 
 -26   2   6      400.39      384.21     14.74 o 
 -24   2   6      914.11      906.05     19.88 o 
 -22   2   6      488.90      511.14     13.25 o 
 -20   2   6      100.19      155.44     10.28 o 
 -18   2   6     1056.52      838.96     33.90 o 
 -16   2   6      893.04      671.37     14.22 o 
 -14   2   6       55.14      103.24      8.67 o 
 -12   2   6    13395.70    14176.21    372.95 o 
 -10   2   6      254.37      408.95     12.91 o 
  -8   2   6    12459.08    12035.96    132.41 o 
  -6   2   6    16550.89    16534.39    322.46 o 
  -4   2   6     4585.41     4531.34     63.95 o 
  -2   2   6     9171.53     7981.58    116.75 o 
   0   2   6     2823.21     2420.65     58.47 o 
   2   2   6    11989.24    11244.72    137.70 o 
   4   2   6      947.48     1204.93     21.26 o 
   6   2   6      410.96      454.15     10.85 o 
   8   2   6    21428.97    21131.01    331.05 o 
  10   2   6     1784.00     1910.08     35.25 o 
  12   2   6     2690.73     2547.41     38.24 o 
  14   2   6      746.14      778.19     13.68 o 
  16   2   6     7736.73     7511.34     95.09 o 
  18   2   6     3000.92     3012.67     57.32 o 
  20   2   6        9.21       -2.77      8.58 o 
  22   2   6      456.00      495.36     14.56 o 
  24   2   6       19.51       20.18      9.32 o 
  26   2   6      595.43      579.70     14.88 o 
 -33   3   6        0.50       -4.17     10.56 o 
 -31   3   6     1186.56     1172.08     46.14 o 
 -29   3   6      218.12      235.71     11.94 o 
 -27   3   6       13.49        2.67      9.46 o 
 -25   3   6     2843.54     2758.73     78.56 o 
 -23   3   6     4760.38     4711.85    109.58 o 
 -21   3   6      178.11      219.06     10.98 o 
 -19   3   6       53.63       50.22      9.89 o 
 -17   3   6     1806.77     1813.64     40.52 o 
 -15   3   6     3302.99     3630.63     88.54 o 
 -13   3   6       31.37       68.72      9.85 o 
 -11   3   6     8599.66     8352.76    175.48 o 
  -9   3   6     1502.61     1866.81     27.87 o 
  -7   3   6     3405.66     3526.95     97.68 o 
  -5   3   6    10930.85     9814.43    212.23 o 
  -3   3   6      992.25     1153.45     25.30 o 
  -1   3   6     3715.77     3604.85     40.17 o 
   1   3   6    19095.21    18686.86    381.34 o 
   3   3   6      425.00      656.74     14.55 o 
   5   3   6     1538.26     1844.63     26.38 o 
   7   3   6     7484.84     7117.29    210.50 o 
   9   3   6      664.31      641.26     19.00 o 
  11   3   6      900.70      785.24     22.37 o 
  13   3   6    14304.60    14244.81    251.65 o 
  15   3   6      608.75      531.07     16.03 o 
  17   3   6      496.46      481.51     14.55 o 
  19   3   6     3071.62     3044.91     79.96 o 
  21   3   6     1184.21     1204.38     23.01 o 
  23   3   6      713.38      734.08     15.50 o 
  25   3   6       60.83       75.20     11.56 o 
 -32   4   6       28.70       28.71     11.26 o 
 -30   4   6      695.35      732.24     18.84 o 
 -28   4   6      579.08      571.90     11.85 o 
 -26   4   6        6.77      -10.01     10.01 o 
 -24   4   6     1116.99     1195.65     26.16 o 
 -22   4   6      753.18      719.46     15.78 o 
 -20   4   6       69.13      120.60     11.95 o 
 -18   4   6      951.88      996.44     20.24 o 
 -16   4   6     4021.89     4200.63    136.00 o 
 -14   4   6       90.64      127.32     10.48 o 
 -12   4   6    12814.59    12965.08    255.29 o 
 -10   4   6     3139.92     2935.26     46.06 o 
  -8   4   6     5631.94     6316.23    139.14 o 
  -6   4   6     6632.14     7075.04    112.49 o 
  -4   4   6      874.73     1039.13     20.11 o 
  -2   4   6     1087.20     1313.67     26.96 o 
   0   4   6     3487.23     3656.79    115.09 o 
   2   4   6      217.42      190.02     12.41 o 
   4   4   6       53.70       52.41      9.67 o 
   6   4   6      636.91      648.77     22.24 o 
   8   4   6     2420.85     2347.45     38.88 o 
  10   4   6        0.74      -10.40     14.31 o 
  12   4   6     4676.37     4400.22     95.76 o 
  14   4   6       51.06       61.53      8.89 o 
  16   4   6      449.17      468.69     12.23 o 
  18   4   6       24.76        9.22     10.69 o 
  20   4   6        0.28       14.42      9.79 o 
  22   4   6     3098.65     2996.43     64.87 o 
  24   4   6      122.36      119.52     10.64 o 
 -31   5   6       43.23       46.22     11.18 o 
 -29   5   6       10.53       20.70     10.38 o 
 -27   5   6      346.63      335.04     12.85 o 
 -25   5   6       60.51       81.21     10.57 o 
 -23   5   6     2548.41     2432.31     58.77 o 
 -21   5   6      455.87      459.71     11.58 o 
 -19   5   6     2841.37     2717.05     76.58 o 
 -17   5   6      759.98      730.58     18.92 o 
 -15   5   6     1096.93     1001.47     19.06 o 
 -13   5   6        0.10        5.56     11.40 o 
 -11   5   6     1908.23     1752.62     32.38 o 
  -9   5   6       19.82       21.88     11.14 o 
  -7   5   6     1617.48     1706.04     40.40 o 
  -5   5   6     2733.81     2868.09     63.52 o 
  -3   5   6     1156.15     1234.29     15.76 o 
  -1   5   6      676.45      689.46     23.16 o 
   1   5   6      936.08      935.76     30.10 o 
   3   5   6     1461.12     1648.42     48.49 o 
   5   5   6     1701.59     1871.00     26.01 o 
   7   5   6      663.69      761.19     19.96 o 
   9   5   6      228.64      279.99     12.03 o 
  11   5   6       53.56       57.83     10.48 o 
  13   5   6       87.03       97.04     11.24 o 
  15   5   6      469.24      454.96     14.75 o 
  17   5   6      628.05      633.36     15.95 o 
  19   5   6        5.02        3.17      9.36 o 
  21   5   6      112.45      113.07     10.28 o 
  23   5   6       28.87       39.83      9.54 o 
 -30   6   6      937.49      851.78     22.57 o 
 -28   6   6      143.71      174.08     12.73 o 
 -26   6   6      527.59      507.22     15.79 o 
 -24   6   6       47.41       60.34     12.17 o 
 -22   6   6     1449.12     1513.28     59.24 o 
 -20   6   6      160.04      177.30     11.04 o 
 -18   6   6     6671.82     6299.09    234.57 o 
 -16   6   6     2417.66     2302.11     53.71 o 
 -14   6   6      181.62      198.53     12.15 o 
 -12   6   6     4040.09     4043.93     74.40 o 
 -10   6   6     4079.43     3994.98     81.31 o 
  -8   6   6      116.86      112.36     11.70 o 
  -6   6   6     2394.26     2389.78     74.24 o 
  -4   6   6      270.02      238.36      9.84 o 
  -2   6   6      381.04      429.96     20.59 o 
   0   6   6     1158.90     1216.12     65.46 o 
   2   6   6     2848.63     2707.03     94.68 o 
   4   6   6      222.67      201.95     12.66 o 
   6   6   6     2817.24     2858.56     76.34 o 
   8   6   6     5550.90     5192.07     85.87 o 
  10   6   6     1548.45     1534.21     20.62 o 
  12   6   6       64.86       87.30      9.95 o 
  14   6   6        0.92       -1.83      8.35 o 
  16   6   6      655.45      686.31     17.76 o 
  18   6   6      426.55      450.12     15.07 o 
  20   6   6      965.66     1007.77     43.36 o 
  22   6   6      122.86      130.04     13.14 o 
 -29   7   6       25.21       18.76     12.34 o 
 -27   7   6      112.29      133.41     16.60 o 
 -25   7   6      312.92      333.30     18.08 o 
 -23   7   6      186.53      184.42     26.34 o 
 -21   7   6      186.49      152.06     13.03 o 
 -19   7   6     1452.83     1440.82     45.02 o 
 -17   7   6       32.41       35.99     11.26 o 
 -15   7   6       39.35       56.06     10.79 o 
 -13   7   6     1134.25     1061.34     20.00 o 
 -11   7   6     4320.79     4081.76     89.73 o 
  -9   7   6     2096.00     1945.05     44.54 o 
  -7   7   6      195.92      181.74     12.30 o 
  -5   7   6      759.64      806.34     18.91 o 
  -3   7   6     2965.56     3038.97     71.38 o 
  -1   7   6       41.67       31.37     10.70 o 
   1   7   6      488.50      472.01     16.63 o 
   3   7   6     1877.32     1823.99     53.93 o 
   5   7   6      200.72      197.49     13.09 o 
   7   7   6     1129.68     1090.22     48.40 o 
   9   7   6      534.21      585.28     13.78 o 
  11   7   6      180.90      109.60     11.13 o 
  13   7   6        0.90       -2.30     10.69 o 
  15   7   6      207.37      175.97     17.18 o 
  17   7   6      130.49      114.96     11.64 o 
  19   7   6        1.69       10.02     11.86 o 
 -26   8   6      279.51      297.18     28.72 o 
 -24   8   6      135.63      114.99     12.71 o 
 -22   8   6        0.51      -13.88     13.88 o 
 -20   8   6      297.90      326.90     29.08 o 
 -18   8   6      206.84      222.20     13.07 o 
 -16   8   6      132.12      163.74     12.46 o 
 -14   8   6      169.78      179.67     13.19 o 
 -12   8   6      499.07      477.19     16.56 o 
 -10   8   6     1881.74     1850.71     69.24 o 
  -8   8   6      602.69      565.12     22.88 o 
  -6   8   6       43.23       64.72      9.10 o 
  -4   8   6      732.59      717.82     17.12 o 
  -2   8   6      798.13      802.41     13.99 o 
   0   8   6      626.16      718.62     14.30 o 
   2   8   6       80.87       46.66     13.64 o 
   4   8   6      115.94      126.97     12.11 o 
   6   8   6     4140.35     4198.83     64.54 o 
   8   8   6      661.23      623.37     17.20 o 
  10   8   6       20.03       -7.45     14.97 o 
  12   8   6      111.12       87.37     13.27 o 
  14   8   6      554.75      587.96     16.09 o 
  16   8   6      243.26      283.33     14.68 o 
  18   8   6      283.42      273.60     15.11 o 
 -23   9   6        1.81       -5.14     12.86 o 
 -21   9   6       23.69       71.22     36.18 o 
 -19   9   6      207.32      178.96     29.52 o 
 -17   9   6       11.64       18.20     14.29 o 
 -15   9   6      334.95      277.72     14.24 o 
 -13   9   6       24.80        6.43     10.84 o 
 -11   9   6     1568.53     1444.70     45.15 o 
  -9   9   6      461.54      398.28     30.49 o 
  -7   9   6      260.20      240.25     19.97 o 
  -5   9   6       58.40       89.50     10.67 o 
  -3   9   6       28.70       24.10     10.43 o 
  -1   9   6      305.42      300.86     13.23 o 
   1   9   6      741.50      823.43     31.55 o 
   3   9   6        1.63       -5.32     12.14 o 
   5   9   6     1378.32     1515.38     46.88 o 
   7   9   6      469.98      470.30     17.70 o 
   9   9   6      983.70     1047.65     38.49 o 
  11   9   6       75.10       75.80     14.19 o 
  13   9   6      597.13      679.00     34.32 o 
  15   9   6      955.19      960.93     79.70 o 
 -20  10   6      160.55      165.20     15.74 o 
 -18  10   6       17.79       16.96     13.94 o 
 -16  10   6        0.36       -5.22     11.18 o 
 -14  10   6      304.51      303.68     14.92 o 
 -12  10   6      792.38      758.77     15.69 o 
 -10  10   6      374.80      336.86     11.97 o 
  -8  10   6       12.68        6.63     10.44 o 
  -6  10   6      148.69      151.30      9.88 o 
  -4  10   6       55.89       80.87     11.27 o 
  -2  10   6       24.90       33.48     10.15 o 
   0  10   6        3.58        8.55     10.41 o 
   2  10   6      389.61      378.99     14.00 o 
   4  10   6     1033.90     1044.63     22.49 o 
   6  10   6      908.73      847.75     46.20 o 
   8  10   6       26.04       33.65     13.84 o 
  10  10   6       19.29        3.33     13.01 o 
  12  10   6        3.94        8.76     14.54 o 
 -15  11   6        8.34       16.43     13.59 o 
 -13  11   6      384.07      416.08     15.19 o 
 -11  11   6      180.04      180.93     15.14 o 
  -9  11   6      543.72      487.78     13.02 o 
  -7  11   6        0.09        4.90      9.89 o 
  -5  11   6        2.14        5.18     10.78 o 
  -3  11   6      589.31      622.06     14.08 o 
  -1  11   6       29.59       34.05     10.50 o 
   1  11   6      110.94      133.96     16.84 o 
   3  11   6       59.23       61.90     11.77 o 
   5  11   6       16.95       19.86     12.59 o 
   7  11   6      375.77      459.04     18.47 o 
 -35   1   7      434.65      411.86     19.70 o 
 -33   1   7      742.14      732.75     14.08 o 
 -31   1   7      246.64      247.75     22.36 o 
 -29   1   7      485.95      507.12     25.88 o 
 -27   1   7     1010.17     1032.80     38.57 o 
 -25   1   7      337.03      291.38     13.58 o 
 -23   1   7      703.99      697.54     15.52 o 
 -21   1   7      142.55       98.36      8.59 o 
 -19   1   7     4250.77     4278.75     95.07 o 
 -17   1   7     3133.45     3316.02     80.64 o 
 -15   1   7     3561.28     3499.29     68.98 o 
 -13   1   7      393.91      371.97      8.95 o 
 -11   1   7     3193.84     2995.09     50.85 o 
  -9   1   7     4168.73     4270.65     95.91 o 
  -7   1   7     5908.21     6928.33    134.95 o 
  -5   1   7     2756.75     2648.81     47.98 o 
  -3   1   7      534.71      690.44     13.67 o 
  -1   1   7    13694.24    12812.86    100.41 o 
   1   1   7    14736.72    14429.13    165.44 o 
   3   1   7        1.06        1.84      7.67 o 
   5   1   7    16218.13    15297.45    206.65 o 
   7   1   7     4299.75     4347.70     30.73 o 
   9   1   7      509.15      548.86     14.32 o 
  11   1   7      713.24      642.07     13.39 o 
  13   1   7       76.07       70.68     12.79 o 
  15   1   7       28.99       30.65      8.83 o 
  17   1   7     2062.27     1942.20     55.27 o 
  19   1   7     1282.70     1304.82     31.29 o 
  21   1   7       49.43       38.14      9.94 o 
  23   1   7      759.62      750.68     21.97 o 
  25   1   7       85.57       79.98     10.21 o 
 -34   2   7      172.13      167.58     15.84 o 
 -32   2   7       90.70       95.37     10.09 o 
 -30   2   7      965.76      967.05     27.83 o 
 -28   2   7      423.04      445.52     11.92 o 
 -26   2   7     2739.80     2827.19     53.96 o 
 -24   2   7      292.53      292.87     10.18 o 
 -22   2   7     2283.40     2311.76     68.03 o 
 -20   2   7      130.17      173.95     11.59 o 
 -18   2   7     1431.57     1609.00     42.60 o 
 -16   2   7     4007.77     4162.87     86.57 o 
 -14   2   7     4097.30     4166.51     95.49 o 
 -12   2   7    30808.05    32265.95    636.61 o 
 -10   2   7     4508.49     4775.48    106.05 o 
  -8   2   7      835.71      944.42     15.94 o 
  -6   2   7     2850.95     2769.11     60.72 o 
  -4   2   7     1058.99     1021.13     18.24 o 
  -2   2   7    14064.42    13746.19    194.08 o 
   0   2   7      269.69      222.04     10.81 o 
   2   2   7      947.05      872.12     15.52 o 
   4   2   7    12689.73    11852.02    186.26 o 
   6   2   7     1295.91     1156.11     19.07 o 
   8   2   7       18.78       13.72     11.23 o 
  10   2   7      183.67      157.69     10.71 o 
  12   2   7    12298.97    11787.20    235.64 o 
  14   2   7     1110.48      928.02     23.50 o 
  16   2   7      923.55     1068.63     13.60 o 
  18   2   7      122.30      139.08      9.03 o 
  20   2   7      557.77      625.15     22.41 o 
  22   2   7       60.20       40.97      9.55 o 
  24   2   7      398.58      449.28     12.83 o 
 -35   3   7        0.00       -7.92     11.18 o 
 -33   3   7        9.00       -6.73      9.58 o 
 -31   3   7        2.03        6.63     10.13 o 
 -29   3   7     1582.87     1672.04     38.77 o 
 -27   3   7       31.17       35.44     10.50 o 
 -25   3   7       36.70       63.80      9.64 o 
 -23   3   7     1588.45     1591.18     24.90 o 
 -21   3   7      360.73      329.40     10.66 o 
 -19   3   7      500.84      550.62     14.91 o 
 -17   3   7      128.86      215.45     10.73 o 
 -15   3   7     4351.94     5091.21    102.76 o 
 -13   3   7      285.72      465.19     12.71 o 
 -11   3   7       83.68       54.62      8.30 o 
  -9   3   7     3904.15     4387.53    131.05 o 
  -7   3   7    18854.03    19003.35    422.67 o 
  -5   3   7       48.46       63.50     11.73 o 
  -3   3   7      100.00       87.59     10.05 o 
  -1   3   7    12679.37    12952.36    159.82 o 
   1   3   7     5780.25     6493.84    117.81 o 
   3   3   7      163.75      239.85     10.25 o 
   5   3   7     1857.10     1995.63     38.23 o 
   7   3   7     1913.12     1734.07     24.01 o 
   9   3   7     2325.11     2461.37     53.26 o 
  11   3   7     1427.86     1393.84     23.25 o 
  13   3   7        5.71        4.52     10.31 o 
  15   3   7     3568.70     3642.20     38.39 o 
  17   3   7      526.88      520.06     16.26 o 
  19   3   7       12.24        8.17      8.27 o 
  21   3   7       21.24       24.45      8.61 o 
  23   3   7      172.43      210.96     11.16 o 
  25   3   7        9.32       22.33     10.14 o 
 -34   4   7       67.49       54.92     14.26 o 
 -32   4   7     1171.03     1203.38     25.21 o 
 -30   4   7       17.00       20.68     11.63 o 
 -28   4   7      570.67      540.45     14.95 o 
 -26   4   7      717.87      691.90     13.85 o 
 -24   4   7      811.85      848.66     27.54 o 
 -22   4   7      677.65      590.74     23.52 o 
 -20   4   7     7985.01     7541.64    201.24 o 
 -18   4   7       69.95       76.89      9.24 o 
 -16   4   7      628.98      671.44     13.39 o 
 -14   4   7     3393.48     3545.70     98.35 o 
 -12   4   7      663.91      655.55     12.40 o 
 -10   4   7    12756.65    14193.82    261.08 o 
  -8   4   7    15285.01    14549.26    279.57 o 
  -6   4   7     2268.10     2285.64     43.45 o 
  -4   4   7     2138.27     2092.50     23.06 o 
  -2   4   7     1374.49     1093.55     17.92 o 
   0   4   7     3551.53     3281.05     76.43 o 
   2   4   7      570.56      657.86     13.78 o 
   4   4   7     1048.17     1166.94     23.02 o 
   6   4   7     1174.61     1107.97     32.68 o 
   8   4   7      976.75     1046.19     33.63 o 
  10   4   7     5015.70     4659.54    128.42 o 
  12   4   7     3035.51     2781.94     80.16 o 
  14   4   7     1790.62     1648.27     46.35 o 
  16   4   7      425.26      349.64     13.49 o 
  18   4   7     1045.61     1062.00     31.41 o 
  20   4   7      630.78      558.64     12.88 o 
  22   4   7        4.25        3.04      9.65 o 
  24   4   7     1406.37     1274.27     27.69 o 
 -33   5   7       41.09       40.21     11.46 o 
 -31   5   7       69.16       91.45     21.50 o 
 -29   5   7      125.04      148.46     11.73 o 
 -27   5   7      131.47      151.83     11.14 o 
 -25   5   7      990.82      974.98     13.16 o 
 -23   5   7       30.74       30.40     10.11 o 
 -21   5   7     1737.75     1734.58     36.48 o 
 -19   5   7      396.42      433.04     16.13 o 
 -17   5   7      520.94      548.45     18.79 o 
 -15   5   7     4217.19     4000.00     90.74 o 
 -13   5   7     7357.91     7401.67    201.89 o 
 -11   5   7      161.43      160.05     10.64 o 
  -9   5   7     3334.41     3478.22     97.54 o 
  -7   5   7     1309.21     1424.95     28.34 o 
  -5   5   7      514.41      472.46     12.24 o 
  -3   5   7       15.10       10.20     10.13 o 
  -1   5   7     1080.54     1069.17     26.13 o 
   1   5   7        1.58        0.83      9.20 o 
   3   5   7      879.23      755.91     13.47 o 
   5   5   7      358.08      262.67     10.90 o 
   7   5   7      406.94      420.32     10.38 o 
   9   5   7     3899.87     4067.05     76.90 o 
  11   5   7       40.12       32.34     10.90 o 
  13   5   7      535.71      492.66     11.40 o 
  15   5   7       79.92       82.09     12.07 o 
  17   5   7       31.22       31.41      9.60 o 
  19   5   7      657.60      644.24     15.71 o 
  21   5   7       26.00       24.05      9.58 o 
  23   5   7      119.80       98.63     11.45 o 
 -30   6   7        2.08      -10.76     11.74 o 
 -28   6   7       38.09       41.11     12.62 o 
 -26   6   7        2.41        8.47     11.84 o 
 -24   6   7      163.87      133.67     11.38 o 
 -22   6   7        1.16        7.93     12.45 o 
 -20   6   7      675.20      730.63     15.33 o 
 -18   6   7      597.27      591.42     18.16 o 
 -16   6   7     3758.94     3488.94     66.78 o 
 -14   6   7     1800.61     1830.29     49.73 o 
 -12   6   7     2343.62     2385.04     61.95 o 
 -10   6   7      231.79      257.77     11.66 o 
  -8   6   7     1051.01     1066.94     19.85 o 
  -6   6   7       17.44        3.08     11.72 o 
  -4   6   7     1092.10     1046.47     17.94 o 
  -2   6   7     2894.85     3058.77     93.99 o 
   0   6   7       47.29       50.14     11.90 o 
   2   6   7        8.11        1.92     11.05 o 
   4   6   7     1087.61     1004.03     20.45 o 
   6   6   7     1221.86     1242.63     31.68 o 
   8   6   7     2289.92     2180.84     51.93 o 
  10   6   7     3111.61     2861.92     49.01 o 
  12   6   7      266.63      247.82     13.93 o 
  14   6   7      338.45      310.31     13.24 o 
  16   6   7        0.37        2.62     11.95 o 
  18   6   7      207.19      259.14     13.00 o 
  20   6   7      142.38      144.02     13.71 o 
 -29   7   7      266.31      212.58     14.59 o 
 -27   7   7       87.10       91.63     13.15 o 
 -25   7   7      349.67      375.44     18.86 o 
 -23   7   7      167.32      176.31     13.49 o 
 -21   7   7     2250.15     2320.66     60.99 o 
 -19   7   7     1123.58     1142.67     54.34 o 
 -17   7   7        8.52        6.14     10.48 o 
 -15   7   7        7.63        3.17     10.96 o 
 -13   7   7     4122.82     4109.35    126.56 o 
 -11   7   7      451.46      467.13     17.43 o 
  -9   7   7     3912.02     3830.06    132.53 o 
  -7   7   7     1742.70     1759.66     49.85 o 
  -5   7   7        0.83       -2.84     10.41 o 
  -3   7   7      442.91      460.61     13.07 o 
  -1   7   7     1295.75     1275.00     38.38 o 
   1   7   7      269.76      211.44     13.30 o 
   3   7   7      705.21      881.90     40.50 o 
   5   7   7      319.41      338.18     17.27 o 
   7   7   7      245.11      260.95     14.56 o 
   9   7   7       53.03       71.93     11.19 o 
  11   7   7     3690.86     3923.95    119.04 o 
  13   7   7       56.00       82.12     17.65 o 
  15   7   7       23.92       24.55     10.95 o 
  17   7   7      261.72      280.78     11.81 o 
  19   7   7      133.15      141.75     10.69 o 
 -26   8   7       67.28       34.63     14.63 o 
 -24   8   7      124.25      110.86     13.60 o 
 -22   8   7        4.13       22.07     12.41 o 
 -20   8   7      451.23      449.17     15.33 o 
 -18   8   7      224.13      217.23     13.53 o 
 -16   8   7      831.66      838.76     25.66 o 
 -14   8   7      986.39      936.16     47.45 o 
 -12   8   7      690.73      622.77     14.70 o 
 -10   8   7      847.16      908.54     24.45 o 
  -8   8   7     1674.83     1691.96     48.60 o 
  -6   8   7     1741.66     1720.42     38.79 o 
  -4   8   7       76.18       91.61      9.26 o 
  -2   8   7      349.52      456.36     12.36 o 
   0   8   7        0.88       26.59     15.68 o 
   2   8   7     1361.45     1355.14     21.12 o 
   4   8   7       47.50       51.00     13.46 o 
   6   8   7     3049.27     3256.44     60.54 o 
   8   8   7     1274.37     1323.96     35.71 o 
  10   8   7      381.11      389.29     16.03 o 
  12   8   7      476.66      453.18     14.56 o 
  14   8   7        7.40       -2.70     12.86 o 
  16   8   7        0.03       -4.74     13.40 o 
 -25   9   7       16.61       34.82     13.18 o 
 -23   9   7      322.93      274.71     14.33 o 
 -21   9   7       79.08       42.99     16.18 o 
 -19   9   7      356.36      353.14     17.48 o 
 -17   9   7       77.49       90.18     12.99 o 
 -15   9   7       51.03       41.41     11.18 o 
 -13   9   7      283.60      278.69     13.40 o 
 -11   9   7      783.30      834.38     17.33 o 
  -9   9   7      644.50      627.31     15.66 o 
  -7   9   7      343.20      317.34     11.70 o 
  -5   9   7        2.87       -1.44      9.39 o 
  -3   9   7       21.47       14.46      9.31 o 
  -1   9   7      185.86      221.42     11.58 o 
   1   9   7      431.14      450.22     12.74 o 
   3   9   7      117.20      120.36     13.01 o 
   5   9   7      274.37      260.14     13.82 o 
   7   9   7      146.35      127.40     15.10 o 
   9   9   7      138.09      143.35     13.22 o 
  11   9   7       32.54       44.75     14.02 o 
  13   9   7       95.35      104.35     18.49 o 
  15   9   7       37.55       15.26     11.83 o 
 -20  10   7      250.92      258.65     15.61 o 
 -18  10   7        3.95       16.43     12.34 o 
 -16  10   7      147.96      145.50     14.51 o 
 -14  10   7       97.34      119.68     12.37 o 
 -12  10   7        0.13       -3.53     12.33 o 
 -10  10   7      313.13      287.80     12.00 o 
  -8  10   7      954.44     1005.54     29.33 o 
  -6  10   7      668.25      639.60     15.25 o 
  -4  10   7        0.14       -1.14     10.00 o 
  -2  10   7       59.62       50.79      9.98 o 
   0  10   7      554.21      553.76     13.48 o 
   2  10   7      161.07      166.35     11.53 o 
   4  10   7      481.27      508.68     15.04 o 
   6  10   7       55.03       23.25     10.55 o 
   8  10   7       10.68       10.26     13.16 o 
  10  10   7      131.17      142.60     15.02 o 
 -15  11   7      228.26      225.70     18.39 o 
 -13  11   7       59.19       63.31     11.50 o 
 -11  11   7      280.37      244.78     11.95 o 
  -9  11   7      439.29      399.77     15.55 o 
  -7  11   7       25.72       27.13     10.23 o 
  -5  11   7      286.76      307.03     13.14 o 
  -3  11   7       12.39       -2.74     11.74 o 
  -1  11   7     1116.78     1118.49     24.03 o 
   1  11   7      104.76       75.91     12.33 o 
   3  11   7      627.35      597.24     17.51 o 
   5  11   7       95.37       87.07     11.78 o 
 -36   0   8       61.79       83.33     15.51 o 
 -34   0   8       68.00       38.81     16.63 o 
 -32   0   8       60.07       36.75     14.69 o 
 -30   0   8     2166.32     2156.78     69.26 o 
 -28   0   8      996.93     1028.04     25.87 o 
 -26   0   8     7496.01     7445.79    182.63 o 
 -24   0   8     1046.49     1022.63     43.22 o 
 -22   0   8      292.87      273.45     14.15 o 
 -20   0   8      111.26       93.18     24.84 o 
 -18   0   8     1618.52     1591.21     54.78 o 
 -16   0   8       18.02       38.13     11.07 o 
 -14   0   8       81.98       40.29     10.15 o 
 -12   0   8       26.65       15.37     10.39 o 
 -10   0   8      413.70      312.04     15.86 o 
  -8   0   8    22773.54    22507.24    464.22 o 
  -6   0   8    18100.80    16071.83    408.47 o 
  -4   0   8    39370.80    39028.79    992.21 o 
  -2   0   8       51.07       51.96     10.71 o 
   0   0   8      169.86      223.15     11.46 o 
   2   0   8    59033.22    56182.29   1367.31 o 
   4   0   8     2676.08     2321.86     24.28 o 
   6   0   8      659.11      792.29     32.01 o 
   8   0   8     7311.56     6858.62    382.95 o 
  10   0   8    14855.83    14986.56    473.07 o 
  12   0   8      633.60      642.94     15.99 o 
  14   0   8     4608.20     4645.75     49.70 o 
  16   0   8      115.87      124.31     12.87 o 
  18   0   8     2020.53     2079.97     69.22 o 
  20   0   8      206.18      189.39     14.73 o 
  22   0   8      130.46      149.13     12.61 o 
  24   0   8       36.07       23.00     12.78 o 
 -35   1   8       14.26       12.20     11.28 o 
 -33   1   8       46.71       52.70     10.82 o 
 -31   1   8      556.88      541.74     13.35 o 
 -29   1   8       19.92       20.38      9.45 o 
 -27   1   8      233.33      207.76     10.84 o 
 -25   1   8     3978.68     3851.91     64.84 o 
 -23   1   8        0.91        0.23      8.18 o 
 -21   1   8      489.85      506.51     24.50 o 
 -19   1   8      174.53      190.51      8.69 o 
 -17   1   8      379.23      423.54      9.56 o 
 -15   1   8      866.91     1064.05     18.60 o 
 -13   1   8     1053.92     1256.23     18.95 o 
 -11   1   8    36734.70    37282.27    719.19 o 
  -9   1   8       78.18       35.91      8.14 o 
  -7   1   8     8661.39     9231.20    106.16 o 
  -5   1   8    12911.17    12438.47    181.75 o 
  -3   1   8      853.25      760.20     12.64 o 
  -1   1   8       30.92       37.41      7.17 o 
   1   1   8     3465.18     3542.52     39.02 o 
   3   1   8    11020.49    11906.41     88.79 o 
   5   1   8     1435.46     1602.32     24.94 o 
   7   1   8     6418.60     6324.84    130.31 o 
   9   1   8      411.47      516.83     16.07 o 
  11   1   8     1895.21     1721.99     25.36 o 
  13   1   8     5622.76     5482.58     55.47 o 
  15   1   8     2430.05     2595.80     34.63 o 
  17   1   8      960.81     1061.26     19.53 o 
  19   1   8      552.10      522.79     14.03 o 
  21   1   8      567.46      643.39     11.82 o 
  23   1   8        0.95        5.41      8.48 o 
  25   1   8       10.04       17.65      9.82 o 
 -36   2   8       81.58       70.86     12.29 o 
 -34   2   8     1006.60     1067.47     35.77 o 
 -32   2   8      190.05      199.46     16.21 o 
 -30   2   8      116.08      105.41     11.23 o 
 -28   2   8        6.34        2.55      9.27 o 
 -26   2   8       12.04       10.53      9.96 o 
 -24   2   8     1889.92     1719.91     25.22 o 
 -22   2   8      334.84      290.49     10.58 o 
 -20   2   8      162.83      175.39      9.31 o 
 -18   2   8       20.64       48.48      9.86 o 
 -16   2   8     1346.15     1446.78     32.39 o 
 -14   2   8     1124.42     1349.58     21.05 o 
 -12   2   8     2895.58     3309.03     68.68 o 
 -10   2   8     6733.33     7075.09     87.15 o 
  -8   2   8       49.70       89.76     10.98 o 
  -6   2   8     1470.70     1599.50     20.08 o 
  -4   2   8      146.24      217.81      9.93 o 
  -2   2   8     9456.98     9251.42    100.07 o 
   0   2   8     6877.93     7153.64     70.98 o 
   2   2   8     3648.85     4047.34     49.81 o 
   4   2   8     2204.15     2467.04     25.09 o 
   6   2   8        0.83        2.75      8.54 o 
   8   2   8     5321.84     5415.68     87.95 o 
  10   2   8      733.61      788.64     21.41 o 
  12   2   8     4496.08     4216.27     58.02 o 
  14   2   8       28.33        7.73      9.23 o 
  16   2   8      205.37      187.42      9.99 o 
  18   2   8        7.20        5.24      8.82 o 
  20   2   8      348.03      429.73     17.29 o 
  22   2   8        4.54       -9.39      9.39 o 
  24   2   8        6.47        3.33      9.25 o 
 -35   3   8      968.56      943.64     55.27 o 
 -33   3   8        1.59       -8.91     10.52 o 
 -31   3   8       71.35       84.97     11.68 o 
 -29   3   8      888.19      830.03     29.73 o 
 -27   3   8     1217.63     1189.63     25.14 o 
 -25   3   8      128.87      163.28     11.51 o 
 -23   3   8     2772.15     2636.02     79.68 o 
 -21   3   8      720.66      781.11     19.89 o 
 -19   3   8     2413.43     2527.17     57.32 o 
 -17   3   8      590.98      454.07     15.66 o 
 -15   3   8     1368.73     1276.57     29.03 o 
 -13   3   8     5828.56     5966.05    117.94 o 
 -11   3   8       37.38        9.65      8.61 o 
  -9   3   8      171.38      110.36     10.66 o 
  -7   3   8    10284.07    10590.42    196.95 o 
  -5   3   8     3492.49     3411.52     38.19 o 
  -3   3   8     7617.67     7608.25    113.76 o 
  -1   3   8     3013.50     3183.48     38.39 o 
   1   3   8    12771.26    12647.04    224.92 o 
   3   3   8    17246.10    16817.98    315.32 o 
   5   3   8     1609.82     1481.53     19.37 o 
   7   3   8     3688.29     4002.76     73.67 o 
   9   3   8     8315.46     8261.04    144.13 o 
  11   3   8     4236.65     4075.99     54.50 o 
  13   3   8     1695.98     1876.89     28.74 o 
  15   3   8     2324.80     2461.14     42.30 o 
  17   3   8      588.52      615.29     19.16 o 
  19   3   8      305.46      276.45     11.35 o 
  21   3   8     1093.65     1216.95     14.26 o 
  23   3   8      421.47      428.02     12.37 o 
 -34   4   8       13.75       14.01     11.07 o 
 -32   4   8      121.14       92.08     15.83 o 
 -30   4   8       21.67       15.95      9.69 o 
 -28   4   8     1463.58     1534.51     16.59 o 
 -26   4   8      908.24      981.96     19.35 o 
 -24   4   8      150.70      157.34      9.28 o 
 -22   4   8      339.73      420.27     14.65 o 
 -20   4   8      753.63      750.99     17.90 o 
 -18   4   8     1347.72     1506.53     44.38 o 
 -16   4   8       13.82       15.87     10.05 o 
 -14   4   8       22.04       39.06     10.65 o 
 -12   4   8      154.15      177.58     10.69 o 
 -10   4   8     1728.74     1678.66     36.88 o 
  -8   4   8      988.31     1020.27     22.57 o 
  -6   4   8     2738.07     3193.60     38.02 o 
  -4   4   8     1560.97     1624.77     22.07 o 
  -2   4   8     1530.82     1690.98     56.29 o 
   0   4   8     1221.97     1262.84     40.93 o 
   2   4   8     2389.38     2729.54     65.78 o 
   4   4   8      553.83      528.67     11.99 o 
   6   4   8     1818.14     1761.58     18.12 o 
   8   4   8     1404.35     1645.21     26.51 o 
  10   4   8      129.92      124.54     11.62 o 
  12   4   8       33.06       66.45      9.88 o 
  14   4   8     3151.91     3167.93     54.42 o 
  16   4   8      269.21      235.60     10.15 o 
  18   4   8      161.48      192.62     10.03 o 
  20   4   8       13.40       -0.89      8.95 o 
  22   4   8      159.21      163.29      9.66 o 
 -33   5   8      351.84      334.47     19.79 o 
 -31   5   8       44.87       43.35     10.97 o 
 -29   5   8      224.93      211.09     11.52 o 
 -27   5   8       72.79       79.45     12.59 o 
 -25   5   8        4.31       18.61     12.13 o 
 -23   5   8       53.31       42.13     10.36 o 
 -21   5   8     1362.68     1318.01     48.33 o 
 -19   5   8      219.72      183.34     11.62 o 
 -17   5   8       12.30       10.90     11.45 o 
 -15   5   8     3941.18     3759.09    113.49 o 
 -13   5   8     1072.09     1135.71     21.45 o 
 -11   5   8     1892.66     1802.94     44.64 o 
  -9   5   8     1009.25     1021.02     18.65 o 
  -7   5   8      571.19      646.24     15.73 o 
  -5   5   8     5432.10     5584.53    149.63 o 
  -3   5   8     3460.31     3506.29     73.19 o 
  -1   5   8       29.11       19.68      9.65 o 
   1   5   8     1489.53     1476.47     59.70 o 
   3   5   8      833.94      772.12     20.87 o 
   5   5   8      472.50      450.53     10.85 o 
   7   5   8      208.69      208.14      9.62 o 
   9   5   8      373.49      334.68     11.31 o 
  11   5   8     1126.42     1181.21     21.08 o 
  13   5   8      979.60      995.45     19.57 o 
  15   5   8       13.28       13.33      9.51 o 
  17   5   8      126.46      122.40     10.33 o 
  19   5   8      104.29      139.66      9.74 o 
  21   5   8        1.99        2.13     10.74 o 
 -32   6   8        0.08       -9.27     13.36 o 
 -30   6   8      437.92      439.14     15.87 o 
 -28   6   8       45.78       29.39     11.82 o 
 -26   6   8     1242.39     1245.06     17.74 o 
 -24   6   8      586.14      571.11     23.37 o 
 -22   6   8      610.32      623.00     33.09 o 
 -20   6   8      382.44      365.38     13.19 o 
 -18   6   8      541.30      584.39     15.65 o 
 -16   6   8     2142.89     2281.00     33.12 o 
 -14   6   8        1.30        1.85      8.82 o 
 -12   6   8      575.46      496.48     12.88 o 
 -10   6   8    11119.85    11098.93    250.00 o 
  -8   6   8     3536.63     3415.97     81.35 o 
  -6   6   8     1990.53     1823.40     34.70 o 
  -4   6   8     5444.27     5527.91    152.03 o 
  -2   6   8       86.71       99.28     10.41 o 
   0   6   8     3030.28     3115.58     70.56 o 
   2   6   8       86.37       74.74     10.26 o 
   4   6   8       25.03       16.95      9.61 o 
   6   6   8      640.40      652.35     12.20 o 
   8   6   8     3430.27     3311.47     40.07 o 
  10   6   8       15.16       26.12      8.86 o 
  12   6   8      275.18      267.53     13.24 o 
  14   6   8      184.51      156.08     12.25 o 
  16   6   8      903.21      913.27     19.39 o 
  18   6   8      178.77      163.86     10.73 o 
  20   6   8        0.27        4.66     10.53 o 
 -29   7   8      556.12      592.14     20.87 o 
 -27   7   8      111.14       87.86     14.50 o 
 -25   7   8       58.41       83.67     13.06 o 
 -23   7   8        0.66      -13.23     13.23 o 
 -21   7   8      369.67      333.49     15.97 o 
 -19   7   8     1651.93     1672.93     38.85 o 
 -17   7   8       27.61       21.03     10.80 o 
 -15   7   8     6181.22     6450.09    153.24 o 
 -13   7   8      238.08      336.36     14.01 o 
 -11   7   8      537.58      546.05     17.70 o 
  -9   7   8      379.11      344.15     13.98 o 
  -7   7   8      980.20      947.21     24.16 o 
  -5   7   8      215.74      229.69     10.73 o 
  -3   7   8      640.04      642.92     12.92 o 
  -1   7   8       45.27       49.59      9.57 o 
   1   7   8      150.80      180.06     14.15 o 
   3   7   8       11.15       36.37     11.25 o 
   5   7   8      547.34      536.68     25.36 o 
   7   7   8       27.61       52.86     13.96 o 
   9   7   8       77.80       74.33     12.82 o 
  11   7   8      113.89      109.99      9.24 o 
  13   7   8        0.33       -6.04      9.78 o 
  15   7   8        8.12        1.63     10.99 o 
  17   7   8        9.19       13.19     10.46 o 
 -28   8   8      710.31      629.85     17.69 o 
 -26   8   8       87.80       62.26     13.45 o 
 -24   8   8      466.59      503.75     17.59 o 
 -22   8   8       99.83      117.72     14.03 o 
 -20   8   8      313.69      353.66     14.14 o 
 -18   8   8     1234.48     1226.52     22.64 o 
 -16   8   8      202.34      210.48     14.29 o 
 -14   8   8      233.75      247.03     13.32 o 
 -12   8   8      355.60      406.65     14.63 o 
 -10   8   8       74.03       98.55     10.99 o 
  -8   8   8       26.11       26.69      9.62 o 
  -6   8   8     1260.23     1339.38     29.13 o 
  -4   8   8     1638.35     1792.28     28.15 o 
  -2   8   8      646.38      577.13     12.90 o 
   0   8   8     2136.93     2110.33     57.44 o 
   2   8   8      766.21      774.00     20.31 o 
   4   8   8      342.87      397.73     15.59 o 
   6   8   8      436.58      381.52     31.11 o 
   8   8   8       16.02       18.40     11.69 o 
  10   8   8     1128.81     1088.88     40.19 o 
  12   8   8      345.42      346.99     12.91 o 
  14   8   8       37.43       48.93     12.03 o 
  16   8   8       85.06       91.18     11.88 o 
 -25   9   8        8.89       19.23     13.48 o 
 -23   9   8       36.16       23.86     16.20 o 
 -21   9   8      161.60      193.83     16.77 o 
 -19   9   8      274.10      284.65     13.57 o 
 -17   9   8     1659.95     1714.00     37.42 o 
 -15   9   8      648.92      630.99     14.58 o 
 -13   9   8        0.33        8.71     10.50 o 
 -11   9   8      989.34     1102.52     27.47 o 
  -9   9   8       27.25       25.91      8.96 o 
  -7   9   8       51.15       56.19     10.31 o 
  -5   9   8        9.18       16.52     10.25 o 
  -3   9   8     1035.73     1058.35     15.29 o 
  -1   9   8     1317.71     1215.94     21.33 o 
   1   9   8     1009.65     1044.99     18.21 o 
   3   9   8      587.69      592.78     19.16 o 
   5   9   8      157.89      172.32     11.95 o 
   7   9   8      705.24      752.13     18.15 o 
   9   9   8      803.55      834.61     44.13 o 
  11   9   8      404.72      397.67     21.34 o 
  13   9   8      246.00      232.95     22.51 o 
 -20  10   8       43.59       28.63     14.92 o 
 -18  10   8      241.13      234.03     27.48 o 
 -16  10   8      110.16      104.49     12.83 o 
 -14  10   8       11.56        8.18     11.52 o 
 -12  10   8      337.44      348.74     13.31 o 
 -10  10   8      274.37      238.23     13.45 o 
  -8  10   8       75.84       89.78     12.91 o 
  -6  10   8      165.08      159.59     11.79 o 
  -4  10   8      205.98      205.56     11.60 o 
  -2  10   8       98.95      101.18     10.45 o 
   0  10   8      124.12      134.02     10.60 o 
   2  10   8       60.11       60.49     11.21 o 
   4  10   8      138.20      120.10     12.04 o 
   6  10   8      702.69      648.64     31.29 o 
   8  10   8      175.79      182.27     14.37 o 
  10  10   8      193.62      137.26     14.33 o 
 -15  11   8      114.29       94.52     13.86 o 
 -13  11   8       62.42       59.25     10.65 o 
 -11  11   8       10.18       -1.37     10.11 o 
  -9  11   8      731.06      683.69     14.98 o 
  -7  11   8        8.87        9.98      9.12 o 
  -5  11   8      154.99      146.72     12.41 o 
  -3  11   8        6.28        2.71     11.25 o 
  -1  11   8       73.85       65.52     11.41 o 
   1  11   8      273.52      269.13     13.07 o 
   3  11   8        1.55       10.33     11.72 o 
 -37   1   9      113.90      115.19     15.02 o 
 -35   1   9        3.39       19.29     10.88 o 
 -33   1   9      693.85      671.50     22.99 o 
 -31   1   9      850.76      864.78     34.62 o 
 -29   1   9        6.02       13.40      9.37 o 
 -27   1   9     2614.35     2695.23     61.49 o 
 -25   1   9     2669.53     2686.16     38.98 o 
 -23   1   9      317.51      294.63     12.70 o 
 -21   1   9     5080.37     4898.82    105.65 o 
 -19   1   9     1456.78     1584.48     22.97 o 
 -17   1   9        5.76        5.34      7.66 o 
 -15   1   9     1263.55     1216.01     25.97 o 
 -13   1   9     1795.76     1467.55     24.14 o 
 -11   1   9    12320.05    12493.77    295.96 o 
  -9   1   9     8304.94     8464.52     93.07 o 
  -7   1   9      615.76      875.85    114.79 o 
  -5   1   9      215.66      232.94     19.70 o 
  -3   1   9       50.02       35.68      8.27 o 
  -1   1   9     1516.06     1266.78     22.73 o 
   1   1   9     6349.95     6591.55     57.54 o 
   3   1   9      920.05     1011.30     19.54 o 
   5   1   9     4996.99     5186.70     74.01 o 
   7   1   9     2453.34     2474.90     56.86 o 
   9   1   9      190.02      204.93      9.12 o 
  11   1   9      805.32      745.54     19.93 o 
  13   1   9        0.85        1.78      8.24 o 
  15   1   9      428.54      332.30     10.82 o 
  17   1   9      107.52      128.08     10.52 o 
  19   1   9     1369.20     1501.30     32.42 o 
  21   1   9        6.95        9.55      8.51 o 
  23   1   9      407.34      455.62     13.87 o 
 -36   2   9       36.30       35.77     10.68 o 
 -34   2   9       72.29       57.16     11.33 o 
 -32   2   9     1751.38     1861.35     51.13 o 
 -30   2   9      963.09      952.64     40.27 o 
 -28   2   9     2579.01     2337.81     47.36 o 
 -26   2   9      141.31      133.17      8.90 o 
 -24   2   9       90.33       76.40      8.13 o 
 -22   2   9      816.75      714.66     24.50 o 
 -20   2   9    11966.05    12305.92    317.14 o 
 -18   2   9     2928.63     2883.18     61.85 o 
 -16   2   9     1537.84     1559.72     25.60 o 
 -14   2   9     7387.38     7474.02    136.37 o 
 -12   2   9     7842.90     8460.42    209.69 o 
 -10   2   9     2391.66     2657.06     58.87 o 
  -8   2   9     1016.93      866.14     17.73 o 
  -6   2   9     2227.17     1908.48     33.79 o 
  -4   2   9      384.53      427.93     10.94 o 
  -2   2   9     3150.20     3597.38     41.51 o 
   0   2   9    14027.21    14386.78    192.81 o 
   2   2   9     5735.97     6010.47    108.61 o 
   4   2   9    14480.75    14691.21    220.11 o 
   6   2   9      634.10      640.43     15.14 o 
   8   2   9      674.86      771.38     16.28 o 
  10   2   9      509.35      595.44     20.32 o 
  12   2   9     1341.70     1422.04     22.93 o 
  14   2   9      598.04      618.63     16.67 o 
  16   2   9        3.24       13.73      8.89 o 
  18   2   9     1162.01     1159.42     29.86 o 
  20   2   9        2.01        5.22      8.83 o 
  22   2   9      111.00      125.30     11.71 o 
 -35   3   9      128.93      102.95     20.13 o 
 -33   3   9       72.23       89.98     10.60 o 
 -31   3   9      102.81       87.93     11.18 o 
 -29   3   9       76.60       71.18     10.92 o 
 -27   3   9      578.69      558.40     18.68 o 
 -25   3   9        7.63       14.49      8.63 o 
 -23   3   9     1343.35     1439.45     33.83 o 
 -21   3   9        7.65       25.70      9.29 o 
 -19   3   9       14.38       52.03     11.82 o 
 -17   3   9      236.37      246.04     11.64 o 
 -15   3   9      509.26      549.98     11.16 o 
 -13   3   9      103.45      135.52      9.14 o 
 -11   3   9    50715.68    54832.84    785.94 o 
  -9   3   9    16454.14    18298.99    260.26 o 
  -7   3   9      240.96      287.38     11.75 o 
  -5   3   9     2172.38     2280.72     21.46 o 
  -3   3   9      734.08      826.18     15.10 o 
  -1   3   9     2810.24     2612.40     40.39 o 
   1   3   9     1518.84     1304.14     19.77 o 
   3   3   9      622.88      587.67     13.50 o 
   5   3   9      310.17      315.47     14.66 o 
   7   3   9        1.56        5.74      9.85 o 
   9   3   9     2005.20     2058.87     32.14 o 
  11   3   9       27.66       16.17      8.84 o 
  13   3   9     1109.91      933.18     15.87 o 
  15   3   9       46.40       17.70      9.49 o 
  17   3   9     2112.58     2250.86     33.16 o 
  19   3   9        9.40       22.24      8.34 o 
  21   3   9       24.78       18.32      8.94 o 
  23   3   9      234.71      244.72     16.04 o 
 -34   4   9      205.36      200.23     12.35 o 
 -32   4   9       59.88       42.64     10.83 o 
 -30   4   9      687.14      700.23     33.14 o 
 -28   4   9        6.05        8.45     10.31 o 
 -26   4   9     1072.13      916.08     33.00 o 
 -24   4   9       41.18       26.38      8.23 o 
 -22   4   9     2685.77     2635.82     62.51 o 
 -20   4   9      347.97      321.34     10.18 o 
 -18   4   9     4637.47     4454.84    128.38 o 
 -16   4   9     1118.76     1121.29     24.45 o 
 -14   4   9       15.56       28.75     10.64 o 
 -12   4   9     5787.44     5388.16     70.93 o 
 -10   4   9      217.94      272.63     14.17 o 
  -8   4   9     4635.49     4668.32     83.05 o 
  -6   4   9     1434.97     1764.35     37.75 o 
  -4   4   9      504.55      526.07     13.64 o 
  -2   4   9     6787.46     6685.52    202.33 o 
   0   4   9     2207.11     2175.66     36.52 o 
   2   4   9      932.84      857.86     27.80 o 
   4   4   9       35.42       36.83     10.01 o 
   6   4   9     5944.50     5711.74     98.05 o 
   8   4   9      513.38      541.37     12.28 o 
  10   4   9      304.72      255.72     13.25 o 
  12   4   9      269.44      276.96     10.41 o 
  14   4   9      143.14      155.97     13.71 o 
  16   4   9     4641.83     4523.85     89.22 o 
  18   4   9      721.68      797.47     23.07 o 
  20   4   9      139.84      172.78     10.38 o 
  22   4   9      286.11      253.66     17.15 o 
 -33   5   9        9.33       -4.26     11.61 o 
 -31   5   9       62.87       49.52     10.75 o 
 -29   5   9        9.78       -2.81     12.17 o 
 -27   5   9        1.46       -1.90     12.65 o 
 -25   5   9       99.92      139.47     14.42 o 
 -23   5   9       38.84       33.24     10.66 o 
 -21   5   9      441.83      439.72     18.31 o 
 -19   5   9      437.29      394.25     12.97 o 
 -17   5   9        2.49        7.52     11.26 o 
 -15   5   9       40.80       43.08     11.27 o 
 -13   5   9     5695.23     5944.42    104.05 o 
 -11   5   9     1133.21     1273.62     28.87 o 
  -9   5   9     1395.53     1615.78     23.79 o 
  -7   5   9    21752.26    21976.70    559.05 o 
  -5   5   9      642.78      689.13     25.29 o 
  -3   5   9     1107.37     1052.93     26.54 o 
  -1   5   9     1182.41     1029.87     25.06 o 
   1   5   9      865.23     1002.41     17.64 o 
   3   5   9      728.91      809.39     22.33 o 
   5   5   9        0.75        2.71      9.01 o 
   7   5   9     1150.57     1030.07     28.06 o 
   9   5   9     1450.74     1518.38     22.70 o 
  11   5   9     3225.50     3025.99     53.20 o 
  13   5   9       19.67       15.03     10.28 o 
  15   5   9      264.71      301.24     11.87 o 
  17   5   9     1072.40     1118.17     21.55 o 
  19   5   9       66.38       64.94     10.50 o 
  21   5   9      380.12      390.17     15.07 o 
 -32   6   9       13.32       20.44     13.07 o 
 -30   6   9      107.75       77.71     13.93 o 
 -28   6   9        3.33      -12.21     12.21 o 
 -26   6   9       60.20       54.55     12.87 o 
 -24   6   9       36.92       32.38     11.07 o 
 -22   6   9       42.99       48.29     10.93 o 
 -20   6   9     1590.43     1634.52     27.49 o 
 -18   6   9      675.31      745.72     24.25 o 
 -16   6   9     9104.40     9468.50    255.36 o 
 -14   6   9      366.77      353.23     11.98 o 
 -12   6   9      142.67      159.24     11.25 o 
 -10   6   9     1010.92     1073.75     29.86 o 
  -8   6   9      627.22      662.00     18.09 o 
  -6   6   9     1888.87     1940.38     37.96 o 
  -4   6   9     1681.02     1661.94     25.99 o 
  -2   6   9      397.91      414.32     11.87 o 
   0   6   9       61.91       57.53     10.95 o 
   2   6   9     1884.36     1934.36     30.17 o 
   4   6   9      546.43      485.95     16.25 o 
   6   6   9      956.07      846.66     13.76 o 
   8   6   9     4846.67     4846.67     50.07 o 
  10   6   9       67.53       85.87      9.98 o 
  12   6   9       72.46       60.75     10.92 o 
  14   6   9      399.62      419.04     13.67 o 
  16   6   9        9.88        6.99      9.66 o 
  18   6   9      100.00       88.70     10.30 o 
 -29   7   9      217.05      224.36     14.87 o 
 -27   7   9      929.75      999.12     30.32 o 
 -25   7   9     1382.76     1410.99     35.53 o 
 -23   7   9      177.19      186.87     13.93 o 
 -21   7   9       26.08       20.65     10.82 o 
 -19   7   9     1423.26     1389.40     22.35 o 
 -17   7   9     2239.31     2375.70     57.74 o 
 -15   7   9     2633.53     2481.64     72.54 o 
 -13   7   9       94.53       95.78     11.17 o 
 -11   7   9      697.25      652.65     31.09 o 
  -9   7   9      425.67      452.47     17.75 o 
  -7   7   9      912.28      953.82     26.52 o 
  -5   7   9    15873.34    15382.74    208.78 o 
  -3   7   9     3619.81     3752.65     39.87 o 
  -1   7   9      581.74      578.97     20.68 o 
   1   7   9      197.58      222.33     11.92 o 
   3   7   9      253.72      232.23     17.78 o 
   5   7   9      140.97      211.95     13.13 o 
   7   7   9      134.08      129.35     13.13 o 
   9   7   9       94.22      124.90     12.12 o 
  11   7   9      102.00       90.21     10.73 o 
  13   7   9      369.04      376.27     23.88 o 
  15   7   9       69.75       93.56     10.19 o 
  17   7   9      116.93      115.06      9.90 o 
 -28   8   9        5.07       19.45     13.37 o 
 -26   8   9      916.78     1020.30     75.52 o 
 -24   8   9     1078.47     1111.83     21.86 o 
 -22   8   9        6.11       -1.15     11.86 o 
 -20   8   9      446.24      422.55     15.74 o 
 -18   8   9      568.09      550.41     14.35 o 
 -16   8   9      661.20      710.65     19.54 o 
 -14   8   9     3269.16     3343.16     84.51 o 
 -12   8   9        5.02       11.99      9.71 o 
 -10   8   9      186.79      148.46     17.95 o 
  -8   8   9      559.21      541.81     13.26 o 
  -6   8   9     3309.99     3273.67     63.87 o 
  -4   8   9      425.64      412.45     12.60 o 
  -2   8   9      183.20      248.33     11.92 o 
   0   8   9      412.48      446.20     16.80 o 
   2   8   9        7.65       10.49     10.45 o 
   4   8   9      829.79      823.33     37.04 o 
   6   8   9      226.45      213.91     13.49 o 
   8   8   9      113.29      103.77     12.41 o 
  10   8   9      532.69      512.14     20.97 o 
  12   8   9      209.44      203.91     12.40 o 
  14   8   9      767.79      720.76     56.31 o 
 -25   9   9       32.66       28.41     13.04 o 
 -23   9   9      224.03      259.87     27.05 o 
 -21   9   9       90.37       65.05     17.23 o 
 -19   9   9      506.31      482.17     17.31 o 
 -17   9   9      360.17      369.15     13.30 o 
 -15   9   9       32.80       44.02     11.70 o 
 -13   9   9      164.71      173.04     13.42 o 
 -11   9   9        3.20       -8.57      8.57 o 
  -9   9   9        9.59       10.27      9.80 o 
  -7   9   9      390.94      412.30     12.07 o 
  -5   9   9      100.20      129.11     11.51 o 
  -3   9   9     1027.17      988.38     16.15 o 
  -1   9   9      186.85      182.53     11.10 o 
   1   9   9       49.69       72.25     11.22 o 
   3   9   9      968.50     1030.28     23.90 o 
   5   9   9       13.10       29.57     11.45 o 
   7   9   9      292.54      251.79     12.61 o 
   9   9   9        5.84       -6.67     13.34 o 
  11   9   9        0.20       13.46     12.88 o 
 -20  10   9      289.10      291.83     17.56 o 
 -18  10   9       99.82       70.99     14.23 o 
 -16  10   9      572.50      504.62     15.78 o 
 -14  10   9        1.72       -4.42     12.66 o 
 -12  10   9     1023.97      994.63     17.72 o 
 -10  10   9      121.03      117.31     10.95 o 
  -8  10   9      674.41      717.11     21.65 o 
  -6  10   9      870.99      880.22     26.04 o 
  -4  10   9      166.67      183.17     13.38 o 
  -2  10   9       65.28       55.67     10.16 o 
   0  10   9      141.60      150.51     11.79 o 
   2  10   9      290.08      302.88     12.43 o 
   4  10   9       27.55        9.88     12.86 o 
   6  10   9       28.18       35.27     12.90 o 
   8  10   9       22.98       14.07     12.53 o 
 -15  11   9       37.80       23.86     12.66 o 
 -13  11   9      118.49      119.49     14.20 o 
 -11  11   9       38.09       30.45     10.89 o 
  -9  11   9        3.86        0.70     10.44 o 
  -7  11   9      100.45      104.20     12.16 o 
  -5  11   9       80.22       52.59     12.09 o 
  -3  11   9       16.08       27.88     10.50 o 
  -1  11   9      137.53      155.42     16.31 o 
   1  11   9       64.37       42.17     12.36 o 
 -36   0  10       22.26       15.07     17.29 o 
 -34   0  10        4.13       -1.26     13.41 o 
 -32   0  10      531.11      573.10     41.76 o 
 -30   0  10     8267.06     8185.25    369.00 o 
 -28   0  10       64.08       68.91     10.31 o 
 -26   0  10     1388.04     1316.42     49.21 o 
 -24   0  10     2693.92     2738.55     64.54 o 
 -22   0  10    14245.92    14837.86    424.01 o 
 -20   0  10      784.48      834.42     26.34 o 
 -18   0  10      239.37      259.48     15.69 o 
 -16   0  10      212.75       95.54     10.84 o 
 -14   0  10    25293.85    28366.35   1265.94 o 
 -12   0  10    14193.87    13610.68    165.96 o 
 -10   0  10      754.79      501.36     33.95 o 
  -8   0  10       89.42       54.68     16.99 o 
  -6   0  10    20338.98    21441.69    624.54 o 
  -4   0  10      265.19      231.13     12.92 o 
  -2   0  10     5931.51     5429.82    174.88 o 
   0   0  10    18421.51    18898.95    723.24 o 
   2   0  10     5399.66     5388.69    132.68 o 
   4   0  10    11219.04    11381.72    183.27 o 
   6   0  10      237.52      189.88     14.13 o 
   8   0  10      801.44      687.92     31.82 o 
  10   0  10      941.45      981.44     28.87 o 
  12   0  10     3636.59     3432.10     97.05 o 
  14   0  10       13.53       14.23     11.08 o 
  16   0  10       58.09       77.78     12.10 o 
  18   0  10       36.12       81.77     15.15 o 
  20   0  10     4834.81     5272.96    208.65 o 
  22   0  10      895.81      895.92     54.32 o 
 -37   1  10        5.83        9.52     10.52 o 
 -35   1  10       68.80       59.20     10.10 o 
 -33   1  10        2.31        6.20      9.43 o 
 -31   1  10      460.26      482.48     21.15 o 
 -29   1  10     1178.72     1156.46     32.15 o 
 -27   1  10      556.28      506.46     15.60 o 
 -25   1  10     2365.14     2440.39     58.95 o 
 -23   1  10     6348.69     6399.64    146.41 o 
 -21   1  10      313.95      301.59      9.82 o 
 -19   1  10      405.15      419.14     10.61 o 
 -17   1  10     1898.57     1915.48     43.20 o 
 -15   1  10     2806.08     2977.35     56.06 o 
 -13   1  10     2170.66     2056.22     31.05 o 
 -11   1  10      292.48      537.66     25.48 o 
  -9   1  10     3993.89     4564.65     56.47 o 
  -7   1  10      756.17      968.53     14.98 o 
  -5   1  10        0.65       22.12      9.33 o 
  -3   1  10      199.61      140.41      7.80 o 
  -1   1  10     4967.64     5717.60     69.92 o 
   1   1  10    10853.59    10666.71    109.67 o 
   3   1  10     1556.29     1828.35     27.29 o 
   5   1  10      131.77      151.54     10.32 o 
   7   1  10        0.42        4.57     11.28 o 
   9   1  10      909.84      892.58     13.89 o 
  11   1  10       72.43       66.01      9.68 o 
  13   1  10      823.41      825.57     16.24 o 
  15   1  10       31.22       18.64      9.11 o 
  17   1  10      246.08      328.40     12.03 o 
  19   1  10      606.74      682.33     12.76 o 
  21   1  10      187.40      203.34     10.10 o 
 -36   2  10       89.14       68.98     10.88 o 
 -34   2  10      781.15      796.96     24.38 o 
 -32   2  10      566.68      566.17     12.21 o 
 -30   2  10       50.32       53.54     14.36 o 
 -28   2  10      906.21      836.38     17.91 o 
 -26   2  10      540.98      502.86     15.43 o 
 -24   2  10     3578.12     3561.07     70.82 o 
 -22   2  10      218.65      209.46      8.80 o 
 -20   2  10      430.53      391.57     10.36 o 
 -18   2  10      820.54      929.21     18.77 o 
 -16   2  10     3521.66     3534.11     51.49 o 
 -14   2  10      232.79      142.35      8.63 o 
 -12   2  10     1431.47     1452.27     48.28 o 
 -10   2  10    27982.55    30991.83    589.89 o 
  -8   2  10    13448.32    14471.37    196.11 o 
  -6   2  10     1931.14     1853.89     33.15 o 
  -4   2  10      781.57      780.57     12.93 o 
  -2   2  10      522.03      528.88     10.14 o 
   0   2  10      423.77      431.81     10.44 o 
   2   2  10     2587.34     2606.32     40.85 o 
   4   2  10     9453.67     9397.09    167.29 o 
   6   2  10     3060.96     3031.06     57.61 o 
   8   2  10     2903.22     2773.36     40.68 o 
  10   2  10      631.93      632.39     20.95 o 
  12   2  10      581.69      549.36     11.05 o 
  14   2  10     1028.20      941.73     32.06 o 
  16   2  10        1.16       15.26      9.40 o 
  18   2  10      620.97      663.07     19.95 o 
  20   2  10        0.60       14.43      9.54 o 
  22   2  10      623.09      614.84     16.67 o 
 -35   3  10      283.31      278.85     11.88 o 
 -33   3  10       92.25       94.79     15.89 o 
 -31   3  10      377.21      415.33     20.75 o 
 -29   3  10      305.88      274.55     11.45 o 
 -27   3  10      381.22      408.63     11.35 o 
 -25   3  10     1522.43     1509.98     29.64 o 
 -23   3  10        3.13        2.91      8.52 o 
 -21   3  10     4780.47     4442.74    374.22 o 
 -19   3  10     1829.80     1801.90     48.38 o 
 -17   3  10     1026.94      924.62     19.28 o 
 -15   3  10     1365.81     1269.82     30.79 o 
 -13   3  10     1324.97     1478.76     15.08 o 
 -11   3  10      715.94      758.95     23.46 o 
  -9   3  10     7754.70     7692.58    114.96 o 
  -7   3  10       26.73       13.41      9.37 o 
  -5   3  10     2571.11     2651.85     41.12 o 
  -3   3  10    13812.89    13607.96    176.01 o 
  -1   3  10     1183.32     1353.57     19.87 o 
   1   3  10      143.48      185.99     10.98 o 
   3   3  10     1912.56     2118.80     37.03 o 
   5   3  10      462.39      412.66     12.24 o 
   7   3  10       56.98       47.42      9.35 o 
   9   3  10     3492.53     3341.80     45.15 o 
  11   3  10      420.98      390.99     10.92 o 
  13   3  10        3.44        1.48      9.77 o 
  15   3  10     1528.33     1658.58     17.51 o 
  17   3  10      190.97      201.97     11.36 o 
  19   3  10       15.31        6.37      8.94 o 
  21   3  10      405.15      423.08     14.55 o 
 -34   4  10      994.74      898.34     15.85 o 
 -32   4  10       28.66       15.56      9.53 o 
 -30   4  10      567.46      599.64     13.37 o 
 -28   4  10      112.66      100.55     11.86 o 
 -26   4  10       22.90       33.95      8.35 o 
 -24   4  10     2333.61     2160.98     59.43 o 
 -22   4  10      346.35      341.33     10.32 o 
 -20   4  10      317.18      279.91     11.50 o 
 -18   4  10      111.29       91.54     10.66 o 
 -16   4  10     4417.78     4585.20    113.16 o 
 -14   4  10      292.50      394.20     11.85 o 
 -12   4  10      499.86      472.41     12.04 o 
 -10   4  10    13310.33    14792.49    163.14 o 
  -8   4  10     1488.52     1809.91     34.47 o 
  -6   4  10      721.21      729.01     29.15 o 
  -4   4  10       87.79       87.10     12.71 o 
  -2   4  10      326.58      316.30     13.21 o 
   0   4  10      882.17     1128.32     26.06 o 
   2   4  10     1019.69     1029.22     23.35 o 
   4   4  10        0.06       15.38     10.14 o 
   6   4  10       33.80       52.34      9.67 o 
   8   4  10     2392.56     2223.98     33.01 o 
  10   4  10      212.69      205.71     10.77 o 
  12   4  10       10.36       24.18     10.59 o 
  14   4  10       10.82        6.55     10.76 o 
  16   4  10      826.93      884.61     14.73 o 
  18   4  10      889.81      825.42     23.58 o 
  20   4  10        9.37       -4.18      9.89 o 
 -33   5  10       50.16       37.30     12.18 o 
 -31   5  10      267.34      269.73     17.94 o 
 -29   5  10      456.33      499.51     36.17 o 
 -27   5  10      220.30      168.84     12.01 o 
 -25   5  10     1321.88     1313.32     33.26 o 
 -23   5  10     3322.90     3331.79     66.93 o 
 -21   5  10     1332.41     1388.62     26.86 o 
 -19   5  10     1430.22     1475.64     25.43 o 
 -17   5  10     5093.30     4720.06    111.06 o 
 -15   5  10      426.59      428.20     12.89 o 
 -13   5  10      214.39      242.45     10.89 o 
 -11   5  10       20.15       30.68     12.34 o 
  -9   5  10        1.64       17.77     13.10 o 
  -7   5  10    12947.34    13805.02    340.11 o 
  -5   5  10     3427.49     3549.60    115.36 o 
  -3   5  10        4.72        8.12     13.62 o 
  -1   5  10        0.02        3.14     10.45 o 
   1   5  10        4.47       -3.79     10.92 o 
   3   5  10       42.06       62.76     11.63 o 
   5   5  10      340.30      354.58     11.63 o 
   7   5  10      630.75      762.14     12.31 o 
   9   5  10       89.50       56.74      9.63 o 
  11   5  10        2.31        0.74     10.62 o 
  13   5  10      294.33      287.75     11.49 o 
  15   5  10       63.54       60.76     10.36 o 
  17   5  10      137.58      168.55     11.27 o 
  19   5  10      101.78       71.00     11.03 o 
 -32   6  10      329.10      356.05     33.42 o 
 -30   6  10       75.35       89.48     14.26 o 
 -28   6  10      505.78      548.17     15.54 o 
 -26   6  10       57.74       49.62     12.92 o 
 -24   6  10      607.30      610.34     21.44 o 
 -22   6  10       44.02       62.79     10.20 o 
 -20   6  10        2.03        2.62      9.64 o 
 -18   6  10     2014.23     1995.31     40.50 o 
 -16   6  10     4044.00     3946.54     76.65 o 
 -14   6  10     6798.65     6795.47    145.94 o 
 -12   6  10     1836.50     1905.76     59.32 o 
 -10   6  10     4853.40     4799.52    143.17 o 
  -8   6  10     2315.99     2352.74     59.90 o 
  -6   6  10       72.47       44.08     11.53 o 
  -4   6  10      157.09      151.21     10.70 o 
  -2   6  10     2601.68     2469.03     64.56 o 
   0   6  10      705.06      758.78     20.83 o 
   2   6  10     1007.39      990.48     26.09 o 
   4   6  10     1079.95     1071.93     22.60 o 
   6   6  10     2636.68     2797.94     37.97 o 
   8   6  10      801.00      741.74     14.32 o 
  10   6  10      328.81      288.49     13.82 o 
  12   6  10      253.86      274.01     11.07 o 
  14   6  10     1066.18     1200.00     20.52 o 
  16   6  10      404.68      442.85     22.31 o 
  18   6  10       43.12       49.56     12.36 o 
 -31   7  10       31.06       60.34     12.78 o 
 -29   7  10       40.66       31.39     12.76 o 
 -27   7  10        0.07       -4.31     12.25 o 
 -25   7  10        3.95        6.63     11.95 o 
 -23   7  10      813.88      891.78     18.71 o 
 -21   7  10        7.86       10.22     11.26 o 
 -19   7  10      791.77      759.65     12.92 o 
 -17   7  10     4143.97     4226.65     96.87 o 
 -15   7  10       75.57       74.31     15.03 o 
 -13   7  10      239.01      218.36     11.04 o 
 -11   7  10       35.37       28.88     11.10 o 
  -9   7  10       18.18       17.32     10.82 o 
  -7   7  10     3197.94     3300.62     77.57 o 
  -5   7  10     3030.53     3029.75     46.75 o 
  -3   7  10      476.00      418.02     11.69 o 
  -1   7  10      165.25      147.66     11.30 o 
   1   7  10      117.50      132.82     12.33 o 
   3   7  10        6.59        8.04     11.54 o 
   5   7  10       44.08       56.55     11.54 o 
   7   7  10        2.03        7.42     11.10 o 
   9   7  10      326.31      289.63     10.70 o 
  11   7  10       14.75        4.62      9.55 o 
  13   7  10       35.78       21.65      9.20 o 
  15   7  10      233.75      292.48     28.49 o 
 -28   8  10      514.14      568.27     29.56 o 
 -26   8  10       69.31      107.32     14.73 o 
 -24   8  10       85.15       73.41     12.97 o 
 -22   8  10       99.77      113.35     13.45 o 
 -20   8  10       94.12       61.42     15.28 o 
 -18   8  10      108.13      138.99     11.91 o 
 -16   8  10     1009.30     1010.55     46.15 o 
 -14   8  10      415.01      400.07     14.85 o 
 -12   8  10       20.47       16.45     10.24 o 
 -10   8  10      657.52      743.24     27.81 o 
  -8   8  10       67.51       78.03     10.75 o 
  -6   8  10      402.52      374.85     12.60 o 
  -4   8  10     1475.77     1576.59     25.59 o 
  -2   8  10       10.12       10.78     10.52 o 
   0   8  10       13.74       19.64     10.92 o 
   2   8  10     1395.43     1446.11     48.80 o 
   4   8  10     1374.07     1354.70     45.96 o 
   6   8  10      598.99      587.73     14.55 o 
   8   8  10      347.06      293.89     22.09 o 
  10   8  10      247.73      275.41     13.16 o 
  12   8  10        3.41        6.00     11.64 o 
  14   8  10      570.80      616.91     20.37 o 
 -25   9  10      356.51      337.16     26.74 o 
 -23   9  10       75.60       39.52     14.35 o 
 -21   9  10       36.50       15.16     13.04 o 
 -19   9  10      107.12      141.71     23.29 o 
 -17   9  10      231.44      188.65     13.07 o 
 -15   9  10     3265.55     3229.54     49.32 o 
 -13   9  10     1161.68     1150.03     28.24 o 
 -11   9  10        4.42        5.04      8.94 o 
  -9   9  10     1096.92     1110.35     21.50 o 
  -7   9  10      110.31      106.06     11.93 o 
  -5   9  10      668.81      715.49     26.53 o 
  -3   9  10     1090.56      989.96     25.81 o 
  -1   9  10      954.16      980.15     14.50 o 
   1   9  10      152.77      147.02     12.19 o 
   3   9  10      527.30      526.92     14.13 o 
   5   9  10      756.89      705.78     23.20 o 
   7   9  10      273.10      283.35     13.68 o 
   9   9  10      893.91      880.90     18.70 o 
  11   9  10       72.86       83.68     12.66 o 
 -20  10  10      205.08      179.16     29.91 o 
 -18  10  10      220.01      182.99     14.57 o 
 -16  10  10        5.67        8.09     11.11 o 
 -14  10  10       77.55       50.18     10.74 o 
 -12  10  10      413.92      437.79     28.72 o 
 -10  10  10       78.43       70.89      9.93 o 
  -8  10  10      214.97      220.29     11.77 o 
  -6  10  10       24.56       30.92     11.96 o 
  -4  10  10       34.73       30.70     11.04 o 
  -2  10  10      185.93      182.73     11.95 o 
   0  10  10      548.50      488.62     14.02 o 
   2  10  10      787.29      706.94     19.81 o 
   4  10  10       25.81       48.09     12.29 o 
   6  10  10       26.53       18.95     11.60 o 
 -15  11  10       22.45       12.06     10.93 o 
 -13  11  10      652.32      610.57     27.48 o 
 -11  11  10      388.56      315.45     13.56 o 
  -9  11  10       76.53       92.46     11.10 o 
  -7  11  10       66.91       54.90     11.71 o 
  -5  11  10       10.34        8.81     11.88 o 
  -3  11  10      436.23      404.75     14.10 o 
  -1  11  10      360.47      355.42     13.96 o 
 -37   1  11      306.95      340.77     13.24 o 
 -35   1  11       36.86       33.10      9.71 o 
 -33   1  11      181.77      184.67     13.46 o 
 -31   1  11     2699.14     2763.70     65.10 o 
 -29   1  11       68.41       85.61      9.63 o 
 -27   1  11      268.24      212.26      9.70 o 
 -25   1  11       27.26       37.03      8.47 o 
 -23   1  11     1394.46     1405.57     25.40 o 
 -21   1  11      660.85      615.05     15.31 o 
 -19   1  11     4651.46     4410.46    128.04 o 
 -17   1  11     2613.30     2806.13     48.43 o 
 -15   1  11      110.64       76.60      9.16 o 
 -13   1  11      150.32      118.28      9.54 o 
 -11   1  11      992.38     1273.43     28.04 o 
  -9   1  11     9439.36    10202.83    140.17 o 
  -7   1  11      975.41     1192.00     24.14 o 
  -5   1  11      208.25      279.68     10.19 o 
  -3   1  11     2354.13     2192.54     34.50 o 
  -1   1  11     9830.76     9916.43    127.51 o 
   1   1  11     2770.93     2605.11     21.40 o 
   3   1  11        9.86        3.92     11.10 o 
   5   1  11     1221.43     1197.81     15.28 o 
   7   1  11     6525.64     6338.68     96.15 o 
   9   1  11      282.65      315.16     12.03 o 
  11   1  11      486.14      445.61     11.63 o 
  13   1  11     2428.48     2546.05     58.85 o 
  15   1  11      699.28      760.65     16.58 o 
  17   1  11      620.22      636.80     15.24 o 
  19   1  11      728.45      745.78     20.22 o 
  21   1  11        0.91        0.15      9.23 o 
 -36   2  11      309.69      274.34     12.08 o 
 -34   2  11       77.99       82.51     11.50 o 
 -32   2  11     1931.84     1942.90     48.80 o 
 -30   2  11      285.17      261.61     10.34 o 
 -28   2  11       18.09       18.57      8.30 o 
 -26   2  11       12.76       -1.35      8.30 o 
 -24   2  11     4145.40     4121.57     86.31 o 
 -22   2  11     1025.74      997.20     29.87 o 
 -20   2  11     1276.86     1309.98     34.44 o 
 -18   2  11      334.89      431.37     11.62 o 
 -16   2  11     7493.95     7748.27     94.24 o 
 -14   2  11      850.57      759.81     20.78 o 
 -12   2  11      108.67       80.90      9.20 o 
 -10   2  11       95.74      123.45     10.00 o 
  -8   2  11    11908.70    12172.13    108.44 o 
  -6   2  11     3631.54     4447.39     90.78 o 
  -4   2  11      720.26      776.08     12.32 o 
  -2   2  11     3381.15     3170.76     40.08 o 
   0   2  11      138.89      181.43      9.70 o 
   2   2  11      445.25      402.68     10.62 o 
   4   2  11      158.80      155.60     10.64 o 
   6   2  11     7431.30     7189.37    120.85 o 
   8   2  11     3263.26     3373.96     43.82 o 
  10   2  11     5122.69     4934.69     83.66 o 
  12   2  11       35.31       47.40      9.70 o 
  14   2  11        1.93       14.40      8.74 o 
  16   2  11      328.41      407.39     11.71 o 
  18   2  11      140.50      174.64     10.23 o 
  20   2  11      852.91      798.91     18.82 o 
 -35   3  11        7.60       -2.29     10.60 o 
 -33   3  11      274.47      241.45     11.26 o 
 -31   3  11      164.44      185.00     10.16 o 
 -29   3  11     1580.54     1616.27     27.38 o 
 -27   3  11      318.86      347.39      9.53 o 
 -25   3  11     4573.80     4260.20     98.97 o 
 -23   3  11     2574.20     2531.17     56.96 o 
 -21   3  11        4.27        6.62      9.29 o 
 -19   3  11      280.02      231.61     12.06 o 
 -17   3  11      263.29      317.97     11.98 o 
 -15   3  11     2855.92     2879.74     42.20 o 
 -13   3  11     6877.58     7681.87    159.83 o 
 -11   3  11     3389.94     3808.14     55.91 o 
  -9   3  11     1227.92     1477.62     17.75 o 
  -7   3  11      188.32      194.99     10.57 o 
  -5   3  11      115.51      189.98      9.13 o 
  -3   3  11     2979.93     2958.39     30.32 o 
  -1   3  11     1156.83     1068.17     25.53 o 
   1   3  11      393.54      354.84     11.30 o 
   3   3  11     5560.33     5584.40     87.84 o 
   5   3  11      263.06      309.66     11.53 o 
   7   3  11       52.69       55.96      7.96 o 
   9   3  11     1325.57     1248.86     18.60 o 
  11   3  11      547.09      567.76     15.70 o 
  13   3  11      288.80      251.09     11.33 o 
  15   3  11       34.21       46.83     10.27 o 
  17   3  11        2.61       -0.19      9.62 o 
  19   3  11       49.83       32.65      9.41 o 
 -34   4  11     2363.98     2183.00     83.54 o 
 -32   4  11        5.35        7.83      9.84 o 
 -30   4  11     1090.22     1077.93     33.24 o 
 -28   4  11      281.97      246.56     14.52 o 
 -26   4  11     3404.08     3351.10     60.33 o 
 -24   4  11      649.08      655.66     13.41 o 
 -22   4  11      311.16      222.70      9.71 o 
 -20   4  11     2415.67     2324.29     58.32 o 
 -18   4  11     3699.90     3515.92     82.87 o 
 -16   4  11      272.22      249.31     11.05 o 
 -14   4  11      314.87      397.85     14.74 o 
 -12   4  11     9360.88    10045.24    164.35 o 
 -10   4  11     5802.50     6193.12     41.26 o 
  -8   4  11      389.47      369.95     18.49 o 
  -6   4  11     1067.37     1047.43     31.30 o 
  -4   4  11     6917.81     7997.05    161.42 o 
  -2   4  11      260.18      301.96     14.29 o 
   0   4  11     9143.21     8984.81    210.13 o 
   2   4  11     2042.37     2147.83     45.24 o 
   4   4  11      283.24      300.77     11.30 o 
   6   4  11     1754.05     1694.65     32.00 o 
   8   4  11       63.62       56.69      8.94 o 
  10   4  11      187.81      176.22     14.36 o 
  12   4  11     3334.73     3249.22     46.57 o 
  14   4  11        8.09       19.53      9.30 o 
  16   4  11      228.36      241.07     10.93 o 
  18   4  11      285.23      255.85     12.62 o 
  20   4  11      182.78      125.16      9.96 o 
 -33   5  11     1873.40     1795.73     21.78 o 
 -31   5  11       32.66        1.24     16.85 o 
 -29   5  11       69.13       50.37     15.07 o 
 -27   5  11      817.93      802.51     15.11 o 
 -25   5  11      418.56      411.79     22.30 o 
 -23   5  11        8.90       -0.21     10.05 o 
 -21   5  11     4632.25     4622.30    111.82 o 
 -19   5  11     9390.94     9341.32    218.75 o 
 -17   5  11      947.68      848.89     14.53 o 
 -15   5  11     3850.41     3968.38     65.60 o 
 -13   5  11     1916.98     1771.69    177.70 o 
 -11   5  11     1091.49     1159.95     30.65 o 
  -9   5  11     3570.99     3765.15     29.20 o 
  -7   5  11      256.76      215.14     18.37 o 
  -5   5  11    10662.74    10705.72    383.87 o 
  -3   5  11        0.04        2.23     11.48 o 
  -1   5  11     2749.51     2767.84     47.11 o 
   1   5  11       53.02       30.19     10.15 o 
   3   5  11      209.85      224.44     11.65 o 
   5   5  11     5257.01     5556.43     97.47 o 
   7   5  11       13.48       18.17      9.52 o 
   9   5  11       70.65       55.27      8.97 o 
  11   5  11      104.00       90.14     10.81 o 
  13   5  11      700.57      768.54     18.69 o 
  15   5  11      318.21      345.87     12.11 o 
  17   5  11       19.48        5.78     10.78 o 
 -32   6  11      227.59      259.82     31.80 o 
 -30   6  11      270.14      319.20     14.02 o 
 -28   6  11       57.47       54.71     12.42 o 
 -26   6  11       57.26       43.40     10.02 o 
 -24   6  11      222.45      215.76     10.64 o 
 -22   6  11       58.45       83.00     11.18 o 
 -20   6  11        4.33       17.47     10.05 o 
 -18   6  11      442.25      465.58     13.23 o 
 -16   6  11      370.12      337.91     13.19 o 
 -14   6  11      208.64      186.93     10.87 o 
 -12   6  11     6918.69     7562.78    127.19 o 
 -10   6  11        5.54       25.07     20.28 o 
  -8   6  11     1748.80     1788.83     25.65 o 
  -6   6  11     3473.63     3521.01     92.85 o 
  -4   6  11       30.56       35.74     11.14 o 
  -2   6  11     1894.50     1893.11     24.04 o 
   0   6  11        2.18       11.72     11.43 o 
   2   6  11       73.32       74.86     10.76 o 
   4   6  11      420.64      438.70     13.35 o 
   6   6  11      994.59      974.41     13.81 o 
   8   6  11       66.81       67.67      9.08 o 
  10   6  11        1.24       -6.84     10.16 o 
  12   6  11        7.41       10.71      9.99 o 
  14   6  11       23.19       21.38     10.60 o 
  16   6  11      910.56      910.43     21.61 o 
 -31   7  11      602.79      599.20     29.37 o 
 -29   7  11       38.86       35.81     12.08 o 
 -27   7  11      364.35      326.33     14.70 o 
 -25   7  11      151.93      138.82     14.54 o 
 -23   7  11     1516.15     1529.61     23.72 o 
 -21   7  11        2.57       -2.78     10.02 o 
 -19   7  11     1116.06     1155.43     30.92 o 
 -17   7  11     2050.89     2178.15     51.01 o 
 -15   7  11      140.02      183.45     12.40 o 
 -13   7  11     1029.02     1103.69     41.05 o 
 -11   7  11      236.82      228.35     15.70 o 
  -9   7  11      385.35      366.65     13.61 o 
  -7   7  11     5152.19     5342.49    199.20 o 
  -5   7  11       60.42       58.61     11.57 o 
  -3   7  11      539.07      598.71     12.72 o 
  -1   7  11       31.75       48.36     10.83 o 
   1   7  11      940.61     1005.33     19.41 o 
   3   7  11     1752.68     1689.55     44.06 o 
   5   7  11      401.97      397.85     13.40 o 
   7   7  11      346.16      424.39     23.92 o 
   9   7  11      168.36      156.69     10.75 o 
  11   7  11      386.88      443.21     13.10 o 
  13   7  11      134.48      136.90     11.28 o 
  15   7  11      147.92      138.32     11.23 o 
 -28   8  11      448.95      466.54     16.31 o 
 -26   8  11      387.29      488.12     37.69 o 
 -24   8  11        3.52        6.54     12.94 o 
 -22   8  11      146.68      118.13     12.86 o 
 -20   8  11      158.65      166.21     12.49 o 
 -18   8  11        1.41        3.03     12.80 o 
 -16   8  11        0.00        3.29     12.93 o 
 -14   8  11      688.08      724.51     25.41 o 
 -12   8  11      741.12      713.02     50.97 o 
 -10   8  11      462.35      433.53     13.81 o 
  -8   8  11     2777.65     3027.75     76.11 o 
  -6   8  11       90.27       67.40     11.12 o 
  -4   8  11     1674.10     1603.87     41.05 o 
  -2   8  11        3.38        5.21     10.61 o 
   0   8  11       26.89       18.20     11.03 o 
   2   8  11      859.72      894.13     16.43 o 
   4   8  11     1411.23     1354.34     30.32 o 
   6   8  11       82.04       56.40     11.94 o 
   8   8  11       38.46       22.63     11.57 o 
  10   8  11        8.91        9.08     12.25 o 
  12   8  11      982.67      991.22     43.36 o 
 -25   9  11      225.89      201.56     16.32 o 
 -23   9  11      127.93      147.10     15.53 o 
 -21   9  11      213.64      234.36     14.63 o 
 -19   9  11       23.54       23.31     13.58 o 
 -17   9  11      171.40      133.78     25.75 o 
 -15   9  11      722.27      739.43     20.62 o 
 -13   9  11       62.81       78.07     10.53 o 
 -11   9  11     1351.02     1339.53     30.93 o 
  -9   9  11      146.36      142.39     12.26 o 
  -7   9  11       11.72       17.74     11.96 o 
  -5   9  11       33.24       39.99     11.10 o 
  -3   9  11        0.94        9.93     11.53 o 
  -1   9  11      900.99      854.25     25.18 o 
   1   9  11     1012.79      976.29     25.51 o 
   3   9  11        0.23        3.97     12.05 o 
   5   9  11      192.90      230.25     13.41 o 
   7   9  11       43.65       59.65     13.28 o 
   9   9  11       57.85       53.00     14.50 o 
 -20  10  11       43.91       38.90     13.99 o 
 -18  10  11       12.50       12.11     13.24 o 
 -16  10  11        0.55       -7.54     10.65 o 
 -14  10  11      139.77      173.84     11.54 o 
 -12  10  11      678.14      616.71     20.52 o 
 -10  10  11       35.99       43.20     11.05 o 
  -8  10  11      117.11      147.14     14.16 o 
  -6  10  11      925.54      929.60     36.66 o 
  -4  10  11       66.57       53.49     11.97 o 
  -2  10  11      142.69      118.02     11.90 o 
   0  10  11      381.14      430.00     13.32 o 
   2  10  11      211.98      208.09     12.88 o 
   4  10  11      130.83      160.76     13.00 o 
 -13  11  11      331.85      351.99     28.66 o 
 -11  11  11        9.66        9.48     11.67 o 
  -9  11  11       55.14       53.67     11.96 o 
  -7  11  11      201.16      192.52     14.54 o 
  -5  11  11       10.51       19.87     13.67 o 
  -3  11  11        2.97       -5.47     12.85 o 
 -38   0  12       30.28       20.47     15.07 o 
 -36   0  12      743.34      804.57     60.70 o 
 -34   0  12       67.19       64.51     18.89 o 
 -32   0  12     2745.78     2750.74    119.78 o 
 -30   0  12     7002.27     7045.97    326.32 o 
 -28   0  12     2287.30     2233.62     85.08 o 
 -26   0  12    18041.82    17668.45    482.58 o 
 -24   0  12     8944.58     8812.51    270.97 o 
 -22   0  12    17204.26    16725.41    306.58 o 
 -20   0  12     1292.20     1222.28     51.10 o 
 -18   0  12       37.78       18.53     12.90 o 
 -16   0  12     3092.13     3413.93     85.29 o 
 -14   0  12     3704.73     4388.92     93.21 o 
 -12   0  12     3825.11     4157.54    150.39 o 
 -10   0  12      776.75      933.43     27.48 o 
  -8   0  12     7375.89     6772.07    196.57 o 
  -6   0  12      249.31      202.31     11.83 o 
  -4   0  12      261.44      222.61     12.38 o 
  -2   0  12    14444.68    15009.01    171.78 o 
   0   0  12      299.85      266.37     12.74 o 
   2   0  12      202.27      241.34     16.13 o 
   4   0  12     3358.47     3222.35    155.33 o 
   6   0  12     9779.75    10134.29    353.37 o 
   8   0  12     2703.59     2514.53     63.38 o 
  10   0  12     1567.94     1602.72     28.58 o 
  12   0  12       27.44       32.02     13.27 o 
  14   0  12      374.08      363.81     35.15 o 
  16   0  12      329.85      359.27     17.19 o 
  18   0  12      428.71      500.61     17.38 o 
  20   0  12     1064.62     1100.94     26.86 o 
 -37   1  12      167.34      149.11     14.16 o 
 -35   1  12      694.04      709.44     38.78 o 
 -33   1  12       74.05       66.12      8.29 o 
 -31   1  12        7.33        7.23      8.57 o 
 -29   1  12     7561.94     8000.39    186.71 o 
 -27   1  12      931.53      911.79     24.60 o 
 -25   1  12        0.78       -7.65      7.65 o 
 -23   1  12       27.15       46.18      7.40 o 
 -21   1  12     1096.50     1123.15     22.06 o 
 -19   1  12     3082.94     2991.21     50.11 o 
 -17   1  12     2865.04     2901.95     58.30 o 
 -15   1  12    31911.97    35348.01    702.43 o 
 -13   1  12     8540.53     9410.73    161.30 o 
 -11   1  12     3824.90     3804.69     31.50 o 
  -9   1  12     1159.64     1403.58     19.02 o 
  -7   1  12     2460.46     2838.70     45.25 o 
  -5   1  12      426.47      352.32     10.42 o 
  -3   1  12     4025.44     3980.71     42.81 o 
  -1   1  12     3077.17     3083.70     29.92 o 
   1   1  12       68.22       52.92      8.97 o 
   3   1  12      315.31      288.27     10.91 o 
   5   1  12     3614.67     3309.36     57.88 o 
   7   1  12      894.35      871.25     14.78 o 
   9   1  12      849.59      767.29     15.05 o 
  11   1  12      411.94      335.80     11.38 o 
  13   1  12       19.89       46.46      9.63 o 
  15   1  12      833.39      887.77     21.21 o 
  17   1  12      128.68       96.00     13.22 o 
  19   1  12       16.63        7.74     10.62 o 
 -36   2  12        7.26       12.11     10.10 o 
 -34   2  12       56.87       44.44     10.90 o 
 -32   2  12      464.00      474.32     11.12 o 
 -30   2  12     1713.12     1923.06     47.03 o 
 -28   2  12     3588.41     3617.40     89.77 o 
 -26   2  12      990.73      992.89     25.07 o 
 -24   2  12     1825.61     1700.60     25.27 o 
 -22   2  12     4376.13     4231.91     96.24 o 
 -20   2  12       63.09       59.50     11.40 o 
 -18   2  12     2073.90     2081.51     45.15 o 
 -16   2  12     5511.19     6169.70    140.93 o 
 -14   2  12     1718.45     1677.40     31.39 o 
 -12   2  12       18.16       22.06      9.73 o 
 -10   2  12     1625.33     1867.05     34.43 o 
  -8   2  12     4388.38     4516.73     71.36 o 
  -6   2  12     1546.91     1528.08     41.27 o 
  -4   2  12     3158.09     3205.00     55.87 o 
  -2   2  12       16.26       10.47      8.41 o 
   0   2  12      280.70      352.88     11.26 o 
   2   2  12      251.88      223.49     10.91 o 
   4   2  12      845.87      747.91     11.37 o 
   6   2  12      837.36      784.85     20.69 o 
   8   2  12     1553.04     1498.81     34.99 o 
  10   2  12      890.30      916.95     28.36 o 
  12   2  12      134.75      117.64      9.70 o 
  14   2  12        7.85       -4.47      9.54 o 
  16   2  12       26.92       30.63      9.30 o 
  18   2  12       75.94      105.92     12.99 o 
  20   2  12       13.40       15.81     10.31 o 
 -37   3  12        9.58        8.20     10.87 o 
 -35   3  12        5.33      -10.10     10.10 o 
 -33   3  12     1472.61     1559.03     36.66 o 
 -31   3  12       39.03       40.91      8.20 o 
 -29   3  12      272.24      298.16      8.95 o 
 -27   3  12     1379.16     1389.62     28.17 o 
 -25   3  12     1131.00     1027.91     33.31 o 
 -23   3  12      484.70      450.26     11.45 o 
 -21   3  12      703.19      677.90     18.31 o 
 -19   3  12     4508.54     4440.07    105.88 o 
 -17   3  12     5152.62     5225.12    115.22 o 
 -15   3  12     1936.37     1757.72     35.07 o 
 -13   3  12      701.08      851.76     27.53 o 
 -11   3  12     2432.51     2750.50     31.22 o 
  -9   3  12      895.62      822.94     14.07 o 
  -7   3  12      136.99      123.96      9.82 o 
  -5   3  12      236.47      221.39     10.46 o 
  -3   3  12     7212.74     7397.74    133.36 o 
  -1   3  12       51.88       44.67      9.83 o 
   1   3  12      452.40      474.99     13.41 o 
   3   3  12     3725.04     3549.16     47.79 o 
   5   3  12     1097.52     1168.44     22.15 o 
   7   3  12      634.55      531.22     10.54 o 
   9   3  12      205.67      189.46     10.77 o 
  11   3  12      201.51      225.04     10.21 o 
  13   3  12      281.84      240.77     10.46 o 
  15   3  12      106.94      131.31     10.61 o 
  17   3  12      345.09      334.09     16.60 o 
  19   3  12      115.93      162.23     10.44 o 
 -36   4  12      336.55      387.13     15.63 o 
 -34   4  12      407.69      334.55     12.41 o 
 -32   4  12      125.20      144.82     11.49 o 
 -30   4  12     1453.62     1461.52     31.39 o 
 -28   4  12      266.02      344.30     13.71 o 
 -26   4  12       79.79       72.87      9.39 o 
 -24   4  12     1224.22     1071.35     29.21 o 
 -22   4  12     1461.10     1510.62     56.94 o 
 -20   4  12      954.44      832.20     14.33 o 
 -18   4  12       65.81       62.80     10.15 o 
 -16   4  12        0.25        2.36     10.47 o 
 -14   4  12     1434.74     1504.05     36.80 o 
 -12   4  12      120.97      184.26     21.84 o 
 -10   4  12     1987.54     2234.99     23.28 o 
  -8   4  12     1241.93     1300.97     31.37 o 
  -6   4  12      447.64      580.32     21.92 o 
  -4   4  12     5655.76     6184.30    133.86 o 
  -2   4  12      968.29     1016.55     22.33 o 
   0   4  12      493.33      449.78     12.72 o 
   2   4  12      231.74      262.16     11.74 o 
   4   4  12       59.06       38.70     10.25 o 
   6   4  12      239.93      210.33     10.02 o 
   8   4  12      479.89      502.20     11.10 o 
  10   4  12       69.56       96.56     15.82 o 
  12   4  12      209.78      210.41     10.47 o 
  14   4  12       77.60       69.34      9.52 o 
  16   4  12      404.43      483.33     19.17 o 
  18   4  12      245.59      222.48     10.64 o 
 -35   5  12      765.94      763.53     17.95 o 
 -33   5  12        9.07       10.02     13.22 o 
 -31   5  12       20.74       35.73     12.44 o 
 -29   5  12      106.60      100.72     10.68 o 
 -27   5  12       20.80       29.12     10.92 o 
 -25   5  12       81.97       97.46     10.81 o 
 -23   5  12     1331.83     1200.23     16.86 o 
 -21   5  12     1779.53     1843.39     46.26 o 
 -19   5  12      418.52      463.23     14.32 o 
 -17   5  12       26.58       30.62     11.34 o 
 -15   5  12     1407.23     1334.72     29.60 o 
 -13   5  12     4017.86     3931.56     38.46 o 
 -11   5  12      198.10      170.05     11.84 o 
  -9   5  12     6762.47     7004.02    152.29 o 
  -7   5  12       90.42      144.82     14.85 o 
  -5   5  12      866.07      868.29     18.03 o 
  -3   5  12     1741.67     1901.71     51.43 o 
  -1   5  12        1.58        5.11     10.63 o 
   1   5  12       65.70       96.44     13.39 o 
   3   5  12     2910.23     2697.24     22.58 o 
   5   5  12        0.14       11.47      9.39 o 
   7   5  12       87.24       96.84      9.75 o 
   9   5  12      136.84      159.56     10.73 o 
  11   5  12      837.95      769.60     21.75 o 
  13   5  12      314.41      370.31     12.49 o 
  15   5  12       50.45       72.24     12.50 o 
  17   5  12       62.41       67.26     10.81 o 
 -32   6  12      120.09      100.99     12.46 o 
 -30   6  12       51.75       84.16     12.22 o 
 -28   6  12       18.61       15.20     10.56 o 
 -26   6  12       42.68       59.35     11.92 o 
 -24   6  12       50.36       67.96     10.51 o 
 -22   6  12       73.34       67.25     10.31 o 
 -20   6  12     3052.64     3136.46     60.60 o 
 -18   6  12     1009.51      922.24     14.34 o 
 -16   6  12     4004.55     3945.16     62.70 o 
 -14   6  12     5760.45     5404.89    271.52 o 
 -12   6  12      177.44      144.96     15.05 o 
 -10   6  12     1515.66     1609.28     61.92 o 
  -8   6  12      369.36      417.43     21.83 o 
  -6   6  12        9.30       48.31     16.91 o 
  -4   6  12      138.45      141.01     13.87 o 
  -2   6  12      852.21      871.34     24.86 o 
   0   6  12     1063.29     1036.12     35.57 o 
   2   6  12     2397.08     2361.14     53.41 o 
   4   6  12      123.36      129.51     10.58 o 
   6   6  12       98.25       97.57     10.73 o 
   8   6  12      440.46      442.36     12.43 o 
  10   6  12      394.73      412.27     14.80 o 
  12   6  12       36.04       30.73     10.38 o 
  14   6  12      849.20      887.88     17.02 o 
  16   6  12        2.69       16.90     11.31 o 
 -31   7  12      133.40      109.95     20.69 o 
 -29   7  12        5.34       16.68     12.73 o 
 -27   7  12        5.03       13.63     12.76 o 
 -25   7  12       66.41       52.10     10.47 o 
 -23   7  12      623.42      593.73     15.41 o 
 -21   7  12      978.62     1080.43     15.39 o 
 -19   7  12     1229.60     1232.57     37.05 o 
 -17   7  12      118.54      143.18     11.64 o 
 -15   7  12      447.81      425.70     16.20 o 
 -13   7  12      240.45      236.09     18.01 o 
 -11   7  12      179.42      172.66     11.59 o 
  -9   7  12       41.34       37.18     11.80 o 
  -7   7  12       15.94       26.19     11.43 o 
  -5   7  12     1768.87     1830.93     42.05 o 
  -3   7  12      364.08      390.34     11.99 o 
  -1   7  12      865.85      830.25     25.46 o 
   1   7  12     1614.24     1544.72     34.46 o 
   3   7  12     1148.21     1168.94     34.13 o 
   5   7  12      335.93      304.31     13.01 o 
   7   7  12      388.37      377.06     18.17 o 
   9   7  12       29.83       17.35     10.37 o 
  11   7  12       14.35       18.01     11.05 o 
  13   7  12      475.56      429.07     16.57 o 
 -28   8  12       11.76       27.99     13.77 o 
 -26   8  12       56.62       38.41     13.32 o 
 -24   8  12      216.19      194.11     12.96 o 
 -22   8  12      123.03      132.90     15.46 o 
 -20   8  12      129.55      122.42     11.36 o 
 -18   8  12       77.32       86.22     13.07 o 
 -16   8  12     1140.45     1156.22     17.98 o 
 -14   8  12      171.51      178.27     11.73 o 
 -12   8  12       13.65        2.97     12.38 o 
 -10   8  12     1770.63     1854.25     79.81 o 
  -8   8  12      297.88      309.87     13.33 o 
  -6   8  12      219.69      228.26     19.28 o 
  -4   8  12      186.76      188.47     12.98 o 
  -2   8  12     2223.62     2392.07     52.94 o 
   0   8  12      154.00      156.46     13.31 o 
   2   8  12      326.73      341.02     18.75 o 
   4   8  12     1295.52     1276.70     29.27 o 
   6   8  12      133.91      135.34     14.29 o 
   8   8  12       49.96       28.67     13.65 o 
  10   8  12      164.03      173.57     13.34 o 
 -25   9  12      118.13       78.02     23.80 o 
 -23   9  12     1054.55      998.26     42.12 o 
 -21   9  12        3.36       -1.94     12.78 o 
 -19   9  12      203.97      212.52     13.48 o 
 -17   9  12      190.81      216.33     12.56 o 
 -15   9  12      560.73      556.28     24.25 o 
 -13   9  12      254.18      245.49     12.36 o 
 -11   9  12      328.39      368.07     14.43 o 
  -9   9  12     1255.86     1325.74     44.13 o 
  -7   9  12        0.03       -2.15     11.58 o 
  -5   9  12      800.16      840.09     16.66 o 
  -3   9  12       61.46       67.18     12.18 o 
  -1   9  12     2184.07     2169.54     68.08 o 
   1   9  12      398.97      409.32     16.02 o 
   3   9  12      418.06      447.75     14.66 o 
   5   9  12      342.30      292.73     25.31 o 
   7   9  12        6.02       14.48     12.41 o 
 -20  10  12        7.25        3.03     13.84 o 
 -18  10  12      250.00      254.66     18.43 o 
 -16  10  12      334.94      307.35     13.97 o 
 -14  10  12      324.17      280.57     12.66 o 
 -12  10  12       46.38       51.05     11.53 o 
 -10  10  12      481.21      494.65     27.39 o 
  -8  10  12      212.73      231.44     14.47 o 
  -6  10  12       62.08       81.02     13.82 o 
  -4  10  12        0.02        4.27     10.75 o 
  -2  10  12      164.17      175.41     19.07 o 
   0  10  12      391.77      403.36     17.26 o 
   2  10  12       37.42       54.20     11.85 o 
   4  10  12      446.25      392.56     15.28 o 
 -11  11  12        9.28       10.42     12.69 o 
  -9  11  12       49.50       60.71     13.33 o 
  -7  11  12        9.41        6.58     13.38 o 
  -5  11  12       65.56       56.94     14.31 o 
 -37   1  13      587.11      559.41     13.42 o 
 -35   1  13      369.44      378.62     16.09 o 
 -33   1  13       99.39      120.86      9.76 o 
 -31   1  13       71.53      102.22      9.06 o 
 -29   1  13      163.84      187.90      9.05 o 
 -27   1  13      892.30      855.00     22.73 o 
 -25   1  13      207.66      206.49      8.90 o 
 -23   1  13      881.33      897.20     16.65 o 
 -21   1  13      855.48      874.71     20.46 o 
 -19   1  13     7520.72     7171.91    219.36 o 
 -17   1  13     6729.14     6556.04    161.84 o 
 -15   1  13     1852.69     1825.09     36.92 o 
 -13   1  13     1626.13     1439.53     24.01 o 
 -11   1  13     4034.86     4724.10    107.78 o 
  -9   1  13      171.54      141.06      9.49 o 
  -7   1  13       51.02       17.16      8.26 o 
  -5   1  13        0.72        4.19      8.07 o 
  -3   1  13      384.68      407.00      9.15 o 
  -1   1  13     2970.74     3119.60     33.41 o 
   1   1  13     2308.09     2229.18     39.77 o 
   3   1  13     5942.15     5931.75     89.05 o 
   5   1  13       65.93       56.54      8.49 o 
   7   1  13     1589.36     1605.18     24.96 o 
   9   1  13      660.59      765.92     13.18 o 
  11   1  13      233.06      202.51      9.46 o 
  13   1  13      265.19      308.92     11.94 o 
  15   1  13      108.66       76.04     10.52 o 
  17   1  13      179.72      190.21     10.22 o 
  19   1  13        4.52       -2.23     10.90 o 
 -36   2  13      628.75      649.23     19.52 o 
 -34   2  13      114.04      132.39     10.44 o 
 -32   2  13        4.82        6.81      8.41 o 
 -30   2  13      575.55      551.44     10.74 o 
 -28   2  13      594.92      603.02     12.11 o 
 -26   2  13      530.36      584.22     12.90 o 
 -24   2  13     6525.59     6553.15    122.79 o 
 -22   2  13        9.22       -2.68      9.40 o 
 -20   2  13     2127.35     2005.52     44.17 o 
 -18   2  13     4483.39     4581.25     99.46 o 
 -16   2  13      381.37      319.54     13.46 o 
 -14   2  13     4881.33     4810.49     79.37 o 
 -12   2  13        0.67       24.67      9.15 o 
 -10   2  13      143.15       39.23      8.68 o 
  -8   2  13     2357.45     2705.76     35.69 o 
  -6   2  13     4498.97     4556.99     86.05 o 
  -4   2  13     4728.80     4985.86     80.62 o 
  -2   2  13      222.55      287.76      9.68 o 
   0   2  13    11626.78    11792.79    273.45 o 
   2   2  13      547.22      533.87     10.88 o 
   4   2  13      762.31      687.30     17.72 o 
   6   2  13      531.47      458.66     19.36 o 
   8   2  13      444.71      507.97     15.21 o 
  10   2  13      384.93      389.60     11.47 o 
  12   2  13        7.32       -4.59     10.49 o 
  14   2  13      303.48      321.83     10.30 o 
  16   2  13       24.84       40.72     10.51 o 
  18   2  13      336.33      328.78     11.99 o 
 -37   3  13      489.64      535.52     18.96 o 
 -35   3  13        7.15        9.81      9.70 o 
 -33   3  13      149.83      170.57     10.22 o 
 -31   3  13       14.30        6.22      8.83 o 
 -29   3  13     1068.59     1141.13     23.83 o 
 -27   3  13        0.01        3.80      9.37 o 
 -25   3  13       13.94       47.39      9.34 o 
 -23   3  13     1786.59     1683.35     38.18 o 
 -21   3  13     2331.51     2334.45     47.75 o 
 -19   3  13     1377.10     1437.18     31.61 o 
 -17   3  13     2671.67     2911.17     58.64 o 
 -15   3  13       66.14       53.95     11.71 o 
 -13   3  13     2814.70     3162.71     75.65 o 
 -11   3  13      456.63      511.54     15.62 o 
  -9   3  13     3366.32     3717.23     44.30 o 
  -7   3  13       58.41       80.40     12.21 o 
  -5   3  13     2339.78     2610.58     76.52 o 
  -3   3  13      790.44      689.42     13.21 o 
  -1   3  13      842.90      752.86     22.09 o 
   1   3  13     3703.17     3573.93     42.82 o 
   3   3  13      143.69      168.75      9.06 o 
   5   3  13     1033.25     1052.99     22.43 o 
   7   3  13      175.73      166.49      9.15 o 
   9   3  13      996.86      924.40     17.31 o 
  11   3  13        3.66       -9.11      9.92 o 
  13   3  13       15.39        7.59     10.09 o 
  15   3  13       34.55       29.18     11.89 o 
  17   3  13       28.72       30.23      9.78 o 
 -36   4  13       55.14       49.82     13.01 o 
 -34   4  13        5.50        5.03     13.15 o 
 -32   4  13       18.35       13.13      9.96 o 
 -30   4  13       64.54       42.11     10.42 o 
 -28   4  13      157.64      158.43     10.69 o 
 -26   4  13      736.62      881.34     14.24 o 
 -24   4  13        1.33       13.08     10.48 o 
 -22   4  13     2681.45     2735.04     41.51 o 
 -20   4  13     4533.73     4606.43     49.85 o 
 -18   4  13     2700.81     2565.07     56.87 o 
 -16   4  13       64.25      110.66     10.76 o 
 -14   4  13      538.33      530.42    153.76 o 
 -12   4  13      389.72      358.22     18.18 o 
 -10   4  13      294.96      331.65     15.41 o 
  -8   4  13     1858.09     1837.05     34.25 o 
  -6   4  13     3218.22     3272.81    130.05 o 
  -4   4  13    10861.98    10834.07    188.17 o 
  -2   4  13     2565.60     2524.15     23.92 o 
   0   4  13     5540.61     5459.66     88.14 o 
   2   4  13     2068.12     1930.64     33.63 o 
   4   4  13        5.04       -3.40      9.03 o 
   6   4  13      226.61      231.22     10.97 o 
   8   4  13      297.82      296.02     10.38 o 
  10   4  13      194.93      218.27     12.34 o 
  12   4  13      556.40      635.01     20.50 o 
  14   4  13      206.09      236.66     11.96 o 
  16   4  13        0.44        8.89     11.69 o 
 -35   5  13      718.33      746.79     23.98 o 
 -33   5  13       96.65      103.75     13.30 o 
 -31   5  13      218.02      237.43     12.51 o 
 -29   5  13      603.56      651.67     17.80 o 
 -27   5  13      345.35      395.31     10.80 o 
 -25   5  13       76.59      103.36     10.37 o 
 -23   5  13      662.35      624.41     16.70 o 
 -21   5  13       24.94        6.70     10.20 o 
 -19   5  13        0.27        1.52      9.16 o 
 -17   5  13      269.95      295.10     13.21 o 
 -15   5  13      781.26      838.97     33.74 o 
 -13   5  13     4900.80     5111.42     90.38 o 
 -11   5  13     6835.70     7062.07     75.65 o 
  -9   5  13      168.98      220.89     15.78 o 
  -7   5  13     1425.09     1458.55     22.11 o 
  -5   5  13     3896.04     3665.39    165.54 o 
  -3   5  13        0.05       -9.22     12.87 o 
  -1   5  13      271.86      259.05     14.17 o 
   1   5  13     4642.14     4429.78    109.39 o 
   3   5  13      110.62       86.09      9.08 o 
   5   5  13     2524.80     2483.93     43.02 o 
   7   5  13     1127.67     1132.67     19.83 o 
   9   5  13       12.26        1.13     10.28 o 
  11   5  13      235.95      260.14     11.72 o 
  13   5  13       55.93       50.81     11.77 o 
  15   5  13       56.45       31.41     10.79 o 
 -32   6  13       43.44       46.93     13.10 o 
 -30   6  13      204.21      139.61     20.27 o 
 -28   6  13      227.87      242.09     11.65 o 
 -26   6  13        7.55       11.75     10.87 o 
 -24   6  13      495.56      498.01     12.17 o 
 -22   6  13      401.67      476.80     12.69 o 
 -20   6  13     2121.26     2321.67     70.36 o 
 -18   6  13       72.10       67.66     11.43 o 
 -16   6  13      894.64      976.24     15.84 o 
 -14   6  13       72.87      116.47     12.34 o 
 -12   6  13       57.98       65.04     12.72 o 
 -10   6  13      143.87      182.78     13.90 o 
  -8   6  13      443.20      459.38     14.90 o 
  -6   6  13     1851.99     1822.33     21.86 o 
  -4   6  13      149.98      143.60     13.08 o 
  -2   6  13      108.53      126.40     12.23 o 
   0   6  13       96.73      117.75     11.12 o 
   2   6  13      145.01      181.12     10.79 o 
   4   6  13      437.43      421.65     22.46 o 
   6   6  13       32.75       19.48      8.71 o 
   8   6  13       55.52       36.17      9.33 o 
  10   6  13       59.43       44.10      9.82 o 
  12   6  13       86.19       62.40     10.96 o 
  14   6  13      250.14      224.89     13.16 o 
 -31   7  13      161.49      162.37     13.57 o 
 -29   7  13       35.71       44.10     13.08 o 
 -27   7  13      542.91      529.19     20.34 o 
 -25   7  13      168.15      190.92     11.86 o 
 -23   7  13      307.19      309.50     11.62 o 
 -21   7  13        6.84       18.28     10.51 o 
 -19   7  13        3.17        4.30     11.81 o 
 -17   7  13      246.19      281.42     13.91 o 
 -15   7  13       13.73       -9.25     11.57 o 
 -13   7  13     1240.55     1329.74     21.12 o 
 -11   7  13     5360.87     5631.66    109.21 o 
  -9   7  13      149.33      201.15     14.30 o 
  -7   7  13     7412.44     7326.23    154.12 o 
  -5   7  13      116.29      136.47     11.76 o 
  -3   7  13     1459.09     1562.84     32.63 o 
  -1   7  13      177.34      197.04     13.22 o 
   1   7  13     1194.71     1199.39     49.31 o 
   3   7  13      310.78      287.81     13.33 o 
   5   7  13      612.35      585.87     14.19 o 
   7   7  13      255.70      256.66     17.02 o 
   9   7  13        0.17        7.48     10.65 o 
  11   7  13       84.15       77.06     13.28 o 
 -28   8  13      129.50      127.23     20.66 o 
 -26   8  13      209.02      161.72     18.64 o 
 -24   8  13      183.39      186.09     13.30 o 
 -22   8  13        4.35        3.97     10.70 o 
 -20   8  13       29.65       24.85     10.50 o 
 -18   8  13      412.79      493.21     15.59 o 
 -16   8  13      335.37      332.05     23.90 o 
 -14   8  13     1094.52     1159.66     43.64 o 
 -12   8  13      306.34      298.40     14.31 o 
 -10   8  13       18.37       17.43     10.44 o 
  -8   8  13       21.02       17.20     10.47 o 
  -6   8  13      739.81      739.40     41.88 o 
  -4   8  13      167.82      158.11     13.46 o 
  -2   8  13      104.95      121.37     12.43 o 
   0   8  13      290.80      296.73     19.03 o 
   2   8  13       39.61       35.99     12.85 o 
   4   8  13      116.22      107.62     11.30 o 
   6   8  13       61.85       63.55     13.52 o 
   8   8  13      425.52      404.59     15.20 o 
  10   8  13       10.49       17.92     12.11 o 
 -25   9  13      244.99      247.15     17.35 o 
 -23   9  13       20.99       15.92     12.24 o 
 -21   9  13        0.17        2.32     12.59 o 
 -19   9  13       18.54        5.10     13.26 o 
 -17   9  13       29.94       51.34     11.35 o 
 -15   9  13       37.18       15.53     10.66 o 
 -13   9  13      312.57      374.12     32.46 o 
 -11   9  13      131.26      139.97     14.05 o 
  -9   9  13        0.02       11.27     13.16 o 
  -7   9  13       24.69       27.06     11.74 o 
  -5   9  13      745.40      740.69     33.84 o 
  -3   9  13      478.09      441.27     23.69 o 
  -1   9  13        8.14       16.21     11.40 o 
   1   9  13       80.85       87.38     12.27 o 
   3   9  13       35.96       33.79     13.92 o 
   5   9  13       21.40       24.82     13.26 o 
   7   9  13       70.44       80.05     13.33 o 
 -20  10  13        8.58        9.29     13.54 o 
 -18  10  13        0.76        1.18     12.97 o 
 -16  10  13       37.30        8.34     12.15 o 
 -14  10  13      539.42      544.84     31.62 o 
 -12  10  13     1207.20     1180.37     82.17 o 
 -10  10  13       49.25       51.27     13.14 o 
  -8  10  13       81.95       99.90     18.05 o 
  -6  10  13        0.78        5.31     14.12 o 
  -4  10  13      312.51      323.29     15.28 o 
  -2  10  13       29.05       50.81     11.91 o 
   0  10  13       22.00       17.42     10.94 o 
   2  10  13       19.76       18.37     11.03 o 
 -38   0  14       70.73      104.52     14.37 o 
 -36   0  14       70.58       62.16     12.13 o 
 -34   0  14     1914.89     2029.10     61.87 o 
 -32   0  14      130.01      116.95     18.86 o 
 -30   0  14       78.95      107.05     13.10 o 
 -28   0  14    17285.11    17450.58    605.58 o 
 -26   0  14     2611.68     2571.12     66.31 o 
 -24   0  14     2287.40     2230.09     55.03 o 
 -22   0  14    12740.60    13556.65    514.41 o 
 -20   0  14     1363.30     1313.63     64.35 o 
 -18   0  14     2846.35     3316.81    250.33 o 
 -16   0  14    11990.61    13322.17    887.76 o 
 -14   0  14        1.15       29.32     12.62 o 
 -12   0  14      353.61      377.69     15.63 o 
 -10   0  14     3143.31     3086.79     93.15 o 
  -8   0  14      775.17      738.34     16.88 o 
  -6   0  14     5399.85     7130.41    175.11 o 
  -4   0  14       40.97       62.80     10.81 o 
  -2   0  14      732.28      699.26     16.59 o 
   0   0  14      291.02      424.32     14.10 o 
   2   0  14     5756.53     5189.76     87.42 o 
   4   0  14       70.79       89.61     12.09 o 
   6   0  14      917.07      820.76     17.95 o 
   8   0  14     1184.30     1182.67     77.22 o 
  10   0  14      170.76      182.82     18.96 o 
  12   0  14      138.29      111.78     20.36 o 
  14   0  14       24.08       45.04     18.05 o 
  16   0  14     3600.43     3619.94    151.35 o 
  18   0  14       11.48        6.08     13.86 o 
 -37   1  14      561.88      524.85     12.94 o 
 -35   1  14        6.22        7.41      8.52 o 
 -33   1  14     1233.67     1284.67     30.08 o 
 -31   1  14      342.21      335.74     14.63 o 
 -29   1  14     1016.99     1035.70     19.75 o 
 -27   1  14     8818.98     9082.02    168.65 o 
 -25   1  14      103.57      116.93      8.36 o 
 -23   1  14     1296.06     1321.77     25.02 o 
 -21   1  14     1483.24     1371.85     22.14 o 
 -19   1  14     1050.49     1048.83     27.57 o 
 -17   1  14      674.55      560.64     18.89 o 
 -15   1  14       45.61       25.62      9.53 o 
 -13   1  14     1533.94     1682.72     39.57 o 
 -11   1  14     3229.39     3967.12     36.28 o 
  -9   1  14      151.90      100.86     10.61 o 
  -7   1  14     4560.02     4842.90     87.35 o 
  -5   1  14        0.99       13.34      8.42 o 
  -3   1  14      534.21      476.94      9.89 o 
  -1   1  14      152.70      133.01      9.71 o 
   1   1  14      127.44      113.47      8.52 o 
   3   1  14       45.54       70.25      9.20 o 
   5   1  14      495.94      444.07     18.09 o 
   7   1  14        0.28       -7.15      9.97 o 
   9   1  14        0.26        4.26      9.28 o 
  11   1  14      209.54      236.12     15.76 o 
  13   1  14        3.06        4.88      9.34 o 
  15   1  14      548.59      567.14     12.50 o 
  17   1  14       53.70       53.39     10.86 o 
 -38   2  14        1.25        1.93     10.59 o 
 -36   2  14        0.72        3.97     11.70 o 
 -34   2  14      111.22       92.88      9.08 o 
 -32   2  14      118.73      117.21      8.77 o 
 -30   2  14     2710.42     2665.01     44.55 o 
 -28   2  14        8.83        2.05      7.58 o 
 -26   2  14     1308.67     1198.57     26.16 o 
 -24   2  14     2503.23     2395.24     49.65 o 
 -22   2  14       32.14       32.02      8.32 o 
 -20   2  14     6578.27     6580.42    125.09 o 
 -18   2  14     4884.83     5226.66    120.10 o 
 -16   2  14     2317.34     2188.50     52.35 o 
 -14   2  14       15.33       20.87     10.27 o 
 -12   2  14     6003.47     6405.94    120.11 o 
 -10   2  14      344.63      210.34     10.10 o 
  -8   2  14      798.97      860.29     24.29 o 
  -6   2  14        5.65       22.76     12.04 o 
  -4   2  14       55.70       31.83     14.63 o 
  -2   2  14     2518.68     2531.11     51.50 o 
   0   2  14     1074.34     1098.55     34.88 o 
   2   2  14      335.56      390.00      9.78 o 
   4   2  14      933.82      972.18     19.76 o 
   6   2  14      300.67      335.00      9.62 o 
   8   2  14      713.69      665.67     11.60 o 
  10   2  14       17.38       28.86     10.19 o 
  12   2  14      447.34      496.88     11.69 o 
  14   2  14       65.70       58.12     10.74 o 
  16   2  14        0.05        0.76     10.71 o 
 -37   3  14      115.65      110.16     10.90 o 
 -35   3  14      687.13      646.26     13.19 o 
 -33   3  14     1971.48     1965.14     33.44 o 
 -31   3  14      538.34      586.16     19.59 o 
 -29   3  14      607.36      619.40     11.69 o 
 -27   3  14        0.25        1.55      8.80 o 
 -25   3  14     1639.32     1641.00     43.04 o 
 -23   3  14     1923.38     1987.44     25.34 o 
 -21   3  14     5902.89     5961.54     99.70 o 
 -19   3  14       53.81       55.21      8.95 o 
 -17   3  14     1977.96     1987.45     54.85 o 
 -15   3  14     1002.22      889.56    143.48 o 
 -13   3  14     1614.72     1507.66     42.98 o 
 -11   3  14      328.50      372.37     13.33 o 
  -9   3  14      653.59      668.17     14.24 o 
  -7   3  14      681.50      754.39     20.13 o 
  -5   3  14       90.46       65.41     10.09 o 
  -3   3  14     2645.28     2726.20     75.68 o 
  -1   3  14     1156.69     1053.86     16.87 o 
   1   3  14       89.22       57.74      7.68 o 
   3   3  14     5408.49     5201.98     78.91 o 
   5   3  14     1412.05     1460.21     15.85 o 
   7   3  14      186.28      177.52      9.04 o 
   9   3  14      197.36      204.26     10.99 o 
  11   3  14     1231.18     1306.74     34.59 o 
  13   3  14        9.78       10.20     10.15 o 
  15   3  14      598.55      575.37     17.42 o 
  17   3  14      355.23      336.50     13.76 o 
 -36   4  14      150.87      131.55     15.87 o 
 -34   4  14       32.78        3.93      9.33 o 
 -32   4  14        5.73        4.00      9.46 o 
 -30   4  14        0.03       -5.50      9.40 o 
 -28   4  14     1534.73     1419.73     35.98 o 
 -26   4  14      275.31      283.00     10.67 o 
 -24   4  14       19.08       -0.97      9.19 o 
 -22   4  14      424.05      342.51     10.45 o 
 -20   4  14     1523.41     1758.79     22.21 o 
 -18   4  14     1023.64     1014.44     15.16 o 
 -16   4  14      471.22      504.39     12.08 o 
 -14   4  14       14.28       18.79     12.41 o 
 -12   4  14      489.23      539.49     17.59 o 
 -10   4  14      124.50      107.07      9.67 o 
  -8   4  14     1347.25     1434.48     21.10 o 
  -6   4  14       68.30       96.27     12.04 o 
  -4   4  14       11.23       15.06      8.81 o 
  -2   4  14     6654.29     6606.69    174.20 o 
   0   4  14     1065.02      946.02     17.14 o 
   2   4  14     1421.80     1376.03     27.14 o 
   4   4  14      344.68      304.08      9.73 o 
   6   4  14      221.35      225.69      9.56 o 
   8   4  14      575.92      552.65     17.18 o 
  10   4  14        0.05        3.51     10.19 o 
  12   4  14      448.46      417.69     12.97 o 
  14   4  14      196.92      221.08     12.03 o 
  16   4  14       34.95        0.39     12.62 o 
 -35   5  14       43.89       26.01     14.70 o 
 -33   5  14     1387.45     1384.88     23.95 o 
 -31   5  14     1108.70     1079.11     19.17 o 
 -29   5  14        9.62        2.60     10.52 o 
 -27   5  14       14.46        7.05      9.72 o 
 -25   5  14        1.20       -4.05      9.31 o 
 -23   5  14       37.05       28.70      9.45 o 
 -21   5  14     2099.58     2095.02     27.28 o 
 -19   5  14     1440.89     1316.83     26.25 o 
 -17   5  14       99.69       95.18     11.74 o 
 -15   5  14     1832.62     1650.69     45.61 o 
 -13   5  14     2356.87     2325.97     63.56 o 
 -11   5  14     4979.25     5055.34    109.29 o 
  -9   5  14      371.52      384.94     18.26 o 
  -7   5  14      565.86      633.54     16.72 o 
  -5   5  14        6.87       19.13     14.37 o 
  -3   5  14      723.25      797.16     19.03 o 
  -1   5  14      436.97      469.87     15.21 o 
   1   5  14      947.24     1068.86     37.92 o 
   3   5  14      593.97      650.10     21.72 o 
   5   5  14      437.23      452.59     20.25 o 
   7   5  14      145.69      139.96     10.00 o 
   9   5  14      299.05      305.16     18.31 o 
  11   5  14       55.31       58.22     10.10 o 
  13   5  14       18.16       19.58     11.79 o 
  15   5  14      291.14      285.87     12.96 o 
 -32   6  14      514.18      540.08     21.22 o 
 -30   6  14        9.65        4.04     10.46 o 
 -28   6  14      666.76      707.98     21.37 o 
 -26   6  14       12.32        3.45     11.14 o 
 -24   6  14      160.17      175.02     10.63 o 
 -22   6  14     1653.56     1525.80     51.30 o 
 -20   6  14     1546.50     1603.06     20.10 o 
 -18   6  14      375.04      360.04     15.00 o 
 -16   6  14      354.90      352.72     17.59 o 
 -14   6  14     1317.93     1252.73     22.08 o 
 -12   6  14     1702.15     1582.12     37.55 o 
 -10   6  14       55.79       57.30     10.82 o 
  -8   6  14      852.31      872.27     19.91 o 
  -6   6  14     1886.93     1906.54     48.58 o 
  -4   6  14     1854.99     1814.97     24.78 o 
  -2   6  14     1616.25     1617.98     43.30 o 
   0   6  14      405.67      456.04     13.33 o 
   2   6  14       34.33       48.56     10.43 o 
   4   6  14      367.67      373.77     14.03 o 
   6   6  14       32.86       41.40      9.89 o 
   8   6  14      930.06      981.55     21.22 o 
  10   6  14     1204.35     1214.79     40.83 o 
  12   6  14      117.05       86.78     10.83 o 
 -31   7  14       43.33       42.47     14.35 o 
 -29   7  14        0.17      -11.47     11.47 o 
 -27   7  14     1284.54     1351.48     39.15 o 
 -25   7  14      339.26      377.49     12.68 o 
 -23   7  14      722.76      722.60     14.07 o 
 -21   7  14      118.67      137.74     12.87 o 
 -19   7  14     1271.28     1301.45     59.60 o 
 -17   7  14       95.35       80.30     13.68 o 
 -15   7  14       68.71       83.50     21.43 o 
 -13   7  14      105.96      108.15     11.37 o 
 -11   7  14      505.30      477.74     13.51 o 
  -9   7  14     2721.89     2664.75     93.91 o 
  -7   7  14      107.82      114.84     14.31 o 
  -5   7  14       24.54       36.11     10.70 o 
  -3   7  14       30.39       48.58     10.94 o 
  -1   7  14      374.07      378.08     13.67 o 
   1   7  14     1214.89     1214.40     28.66 o 
   3   7  14       44.38       33.31     11.98 o 
   5   7  14      269.03      289.75     12.86 o 
   7   7  14        0.12        4.81     11.75 o 
   9   7  14      236.85      215.31     12.91 o 
  11   7  14        3.93       15.30     11.01 o 
 -28   8  14       95.27      103.76     16.12 o 
 -26   8  14      123.16      107.91     14.01 o 
 -24   8  14      223.66      262.65     12.63 o 
 -22   8  14      241.34      230.90     13.29 o 
 -20   8  14       60.39       83.73     16.24 o 
 -18   8  14      649.63      679.35     17.19 o 
 -16   8  14       66.49       90.62     13.78 o 
 -14   8  14     2239.16     2202.16     88.28 o 
 -12   8  14        9.37      -11.72     11.72 o 
 -10   8  14        2.43       -7.54     11.31 o 
  -8   8  14      818.98      814.67     15.45 o 
  -6   8  14       14.51        7.28     11.32 o 
  -4   8  14      309.40      350.45     14.23 o 
  -2   8  14       14.03       11.49     11.66 o 
   0   8  14       52.47       21.54     13.47 o 
   2   8  14       36.99       36.25     11.65 o 
   4   8  14       50.30       45.62     13.29 o 
   6   8  14      361.15      323.91     14.15 o 
   8   8  14      571.98      641.26     16.40 o 
 -25   9  14      186.12      195.94     15.37 o 
 -23   9  14      140.59      116.32     13.22 o 
 -21   9  14      819.47      805.22     38.49 o 
 -19   9  14       73.56       80.03     13.39 o 
 -17   9  14     1168.45     1244.89     18.01 o 
 -15   9  14       61.94       38.23     12.01 o 
 -13   9  14      247.75      230.68     12.44 o 
 -11   9  14      431.54      461.64     14.55 o 
  -9   9  14      448.03      448.36     14.95 o 
  -7   9  14      251.80      289.40     15.93 o 
  -5   9  14       23.12       21.36     12.05 o 
  -3   9  14      282.21      310.31     14.28 o 
  -1   9  14       79.71       75.08     11.71 o 
   1   9  14      447.22      397.30     15.03 o 
   3   9  14      596.51      543.24     22.84 o 
   5   9  14      108.83      122.53     13.76 o 
 -20  10  14       58.90       73.33     13.70 o 
 -18  10  14       29.36       26.87     15.95 o 
 -16  10  14      827.47      792.52     23.00 o 
 -14  10  14       27.40        2.44     11.97 o 
 -12  10  14      765.02      764.20     31.41 o 
 -10  10  14      256.12      234.80     14.32 o 
  -8  10  14        1.62       -0.46     12.46 o 
  -6  10  14      267.71      280.65     19.49 o 
  -4  10  14        2.44        4.85     12.60 o 
  -2  10  14       43.01       13.33     12.36 o 
   0  10  14       68.33       60.72     11.06 o 
 -37   1  15      330.52      348.80     12.12 o 
 -35   1  15      431.41      469.00     14.91 o 
 -33   1  15        3.51       -8.40      8.40 o 
 -31   1  15      350.42      362.06     11.48 o 
 -29   1  15       68.18       75.49      8.76 o 
 -27   1  15       74.20       99.66      9.59 o 
 -25   1  15     4682.01     4550.45     81.87 o 
 -23   1  15    10787.94    10737.99    237.67 o 
 -21   1  15     2289.58     2195.73     28.52 o 
 -19   1  15    13613.84    13810.33    381.34 o 
 -17   1  15      726.47      629.48     14.75 o 
 -15   1  15      850.00      885.26     18.61 o 
 -13   1  15      210.23      332.28     26.16 o 
 -11   1  15        1.10        6.32      9.76 o 
  -9   1  15     1716.60     1879.56     63.44 o 
  -7   1  15     1561.20     1600.43     37.68 o 
  -5   1  15     1378.76     1369.71     34.93 o 
  -3   1  15        1.94       -6.58      8.43 o 
  -1   1  15     1129.12     1087.81     24.49 o 
   1   1  15    10469.98    10326.17    174.03 o 
   3   1  15       56.09      104.78     14.43 o 
   5   1  15      984.78      981.03     13.28 o 
   7   1  15       39.43       34.54     10.59 o 
   9   1  15      842.48      887.07     23.59 o 
  11   1  15      185.61      180.84      9.76 o 
  13   1  15      491.49      529.95     13.45 o 
  15   1  15      233.49      293.42     12.58 o 
 -38   2  15       50.57       44.13     11.06 o 
 -36   2  15        3.22        9.32      9.41 o 
 -34   2  15       21.75       24.14      9.12 o 
 -32   2  15      143.38      111.86     11.22 o 
 -30   2  15      839.78      870.96     13.66 o 
 -28   2  15       79.12       59.87      9.20 o 
 -26   2  15     3142.73     3123.20     51.63 o 
 -24   2  15      127.14      175.90      9.04 o 
 -22   2  15      882.24      862.84     21.45 o 
 -20   2  15      331.71      347.08     10.92 o 
 -18   2  15     1273.97     1244.87     28.50 o 
 -16   2  15     1711.96     1522.77     32.54 o 
 -14   2  15      469.75      534.05     15.87 o 
 -12   2  15      136.46      117.49     11.45 o 
 -10   2  15      500.09      500.16     15.15 o 
  -8   2  15      204.89      234.27     11.37 o 
  -6   2  15     3370.66     3298.48     38.96 o 
  -4   2  15       67.47       78.63     10.86 o 
  -2   2  15        0.56       -4.17      8.19 o 
   0   2  15     9317.68     8925.85    133.44 o 
   2   2  15        8.72       -6.46      7.72 o 
   4   2  15       31.43       21.51      7.57 o 
   6   2  15      112.55      138.46      9.87 o 
   8   2  15      719.14      781.27     25.36 o 
  10   2  15      301.42      306.46     10.40 o 
  12   2  15      204.75      215.20     10.76 o 
  14   2  15      692.50      719.88     24.35 o 
  16   2  15        5.81       13.74     10.22 o 
 -37   3  15       61.16       50.97     12.24 o 
 -35   3  15      211.93      197.03     11.98 o 
 -33   3  15      597.58      644.59     17.12 o 
 -31   3  15     1371.66     1395.36     33.62 o 
 -29   3  15      125.75       89.33      9.84 o 
 -27   3  15     1322.16     1276.77     24.30 o 
 -25   3  15       58.36       49.88      8.80 o 
 -23   3  15       24.61       26.11      8.89 o 
 -21   3  15     3811.94     3939.55     81.11 o 
 -19   3  15      265.94      181.04     11.64 o 
 -17   3  15    10585.74    10485.39    325.17 o 
 -15   3  15       85.52      143.52     11.84 o 
 -13   3  15       77.79      153.36     11.94 o 
 -11   3  15     1862.15     1827.08     22.27 o 
  -9   3  15     1208.69     1146.54     23.56 o 
  -7   3  15      136.78      151.76     11.22 o 
  -5   3  15     1567.43     1588.84     29.80 o 
  -3   3  15     3095.78     3210.20     35.47 o 
  -1   3  15     1338.35     1228.50     18.71 o 
   1   3  15      187.00      155.78      9.73 o 
   3   3  15     2195.88     2167.32     27.88 o 
   5   3  15     1391.45     1301.87     19.36 o 
   7   3  15      232.16      220.63     14.57 o 
   9   3  15      693.35      680.75     24.23 o 
  11   3  15       57.03       76.80     10.46 o 
  13   3  15       13.57       11.43     10.36 o 
  15   3  15       39.20       25.17     10.83 o 
 -36   4  15       34.50       23.25     11.21 o 
 -34   4  15      291.29      272.85     11.09 o 
 -32   4  15      400.00      401.46     11.20 o 
 -30   4  15     1432.64     1500.82     22.33 o 
 -28   4  15       19.49       15.72      8.67 o 
 -26   4  15     1441.41     1460.13     22.00 o 
 -24   4  15     1750.57     1737.99     36.64 o 
 -22   4  15      729.66      727.08     13.06 o 
 -20   4  15       13.92       36.76     10.31 o 
 -18   4  15      860.71      865.76     25.08 o 
 -16   4  15     1381.32     1324.87    120.01 o 
 -14   4  15      233.26      265.99     16.32 o 
 -12   4  15     1847.40     1724.66     31.49 o 
 -10   4  15     1444.51     1300.81     24.90 o 
  -8   4  15       71.05       75.63     10.61 o 
  -6   4  15      557.35      526.98     14.04 o 
  -4   4  15    11527.16    11539.08    133.44 o 
  -2   4  15     2134.88     2005.12     53.78 o 
   0   4  15     1351.29     1271.11     21.48 o 
   2   4  15     1631.06     1727.81     21.62 o 
   4   4  15       64.39       67.57      9.95 o 
   6   4  15      116.51      142.87      9.85 o 
   8   4  15      820.25      792.09     24.16 o 
  10   4  15       40.51       52.39     12.00 o 
  12   4  15       36.61       38.54     10.69 o 
  14   4  15      115.39       82.50     12.20 o 
 -35   5  15       48.50       28.38     14.00 o 
 -33   5  15      273.20      262.66     14.29 o 
 -31   5  15      439.12      477.30     13.73 o 
 -29   5  15      433.20      436.58     11.74 o 
 -27   5  15     1561.23     1594.93     38.34 o 
 -25   5  15      309.89      398.80     11.94 o 
 -23   5  15     3293.60     3354.79     63.80 o 
 -21   5  15      707.88      763.60     12.90 o 
 -19   5  15     1679.87     1719.80     46.54 o 
 -17   5  15       58.19       41.44     10.43 o 
 -15   5  15        1.63        0.32     11.98 o 
 -13   5  15      107.75       86.13     10.82 o 
 -11   5  15     7283.40     7303.74    145.06 o 
  -9   5  15     8163.66     7950.50    218.56 o 
  -7   5  15      396.13      416.57     13.85 o 
  -5   5  15      265.43      312.28     12.82 o 
  -3   5  15     5809.06     5818.47     95.20 o 
  -1   5  15     3947.97     3900.38     32.42 o 
   1   5  15      107.79      112.92     12.89 o 
   3   5  15       27.78       29.14      9.44 o 
   5   5  15        4.27       10.56     10.31 o 
   7   5  15      246.98      246.13     10.60 o 
   9   5  15       27.26       33.05     10.51 o 
  11   5  15      428.56      431.30     19.22 o 
  13   5  15      637.31      616.32     14.11 o 
 -32   6  15        8.00       12.87     11.98 o 
 -30   6  15      170.74      194.39     12.76 o 
 -28   6  15       98.82       87.35     10.67 o 
 -26   6  15        6.11       -0.17      9.83 o 
 -24   6  15       28.99       17.31      9.66 o 
 -22   6  15      270.79      303.78     12.35 o 
 -20   6  15      236.41      305.75     12.52 o 
 -18   6  15      240.57      262.72     11.88 o 
 -16   6  15       46.13       45.59     13.96 o 
 -14   6  15      262.00      216.48     14.16 o 
 -12   6  15       38.07       31.29     11.21 o 
 -10   6  15      732.07      812.63     15.07 o 
  -8   6  15        6.57       -5.99     11.26 o 
  -6   6  15     1135.44     1169.11     35.85 o 
  -4   6  15     2096.85     2180.60     35.71 o 
  -2   6  15      711.99      724.18     25.50 o 
   0   6  15      886.12      831.72     30.17 o 
   2   6  15      709.37      683.85     14.09 o 
   4   6  15      385.93      436.23     13.48 o 
   6   6  15      391.14      418.94     11.79 o 
   8   6  15       11.71       15.36      9.56 o 
  10   6  15      208.51      263.57     14.52 o 
  12   6  15        3.59        3.46     10.93 o 
 -31   7  15      212.64      211.20     15.65 o 
 -29   7  15       72.38       64.04     12.35 o 
 -27   7  15        0.06        0.91      9.92 o 
 -25   7  15        3.54       14.12     11.64 o 
 -23   7  15       13.22       -0.87     10.13 o 
 -21   7  15      301.60      315.76     22.55 o 
 -19   7  15      604.24      633.28     15.41 o 
 -17   7  15      245.02      248.22     12.03 o 
 -15   7  15     1290.03     1251.18     44.20 o 
 -13   7  15      504.56      528.26     18.72 o 
 -11   7  15      358.35      356.76     13.56 o 
  -9   7  15      502.10      507.90     41.25 o 
  -7   7  15       62.60       79.86     11.24 o 
  -5   7  15     3930.88     3894.32    135.40 o 
  -3   7  15      108.55      130.30     11.67 o 
  -1   7  15        2.25       13.89     11.40 o 
   1   7  15     1354.34     1481.27     47.36 o 
   3   7  15       20.70       15.98     11.01 o 
   5   7  15      348.15      386.91     16.74 o 
   7   7  15      355.93      396.58     14.63 o 
   9   7  15       46.18       34.68     12.92 o 
 -28   8  15      121.44       72.05     13.54 o 
 -26   8  15       72.80       83.79     15.07 o 
 -24   8  15      640.45      647.00     15.83 o 
 -22   8  15       12.26       20.14     10.77 o 
 -20   8  15      112.62      135.44     13.19 o 
 -18   8  15      300.02      346.97     13.22 o 
 -16   8  15      132.09      162.27     10.87 o 
 -14   8  15      471.99      497.79     16.99 o 
 -12   8  15      430.10      497.02     13.32 o 
 -10   8  15      189.65      207.55     31.58 o 
  -8   8  15      176.47      142.77     11.70 o 
  -6   8  15     2282.03     2277.02     60.49 o 
  -4   8  15      137.56      125.89     14.20 o 
  -2   8  15       15.76       16.08     13.56 o 
   0   8  15     1434.03     1520.79     52.22 o 
   2   8  15      178.54      153.77     14.03 o 
   4   8  15      411.78      382.61     15.22 o 
   6   8  15      775.59      798.80     24.55 o 
 -25   9  15      162.20      127.52     12.57 o 
 -23   9  15       21.21       21.47     11.96 o 
 -21   9  15       44.72       26.94     14.73 o 
 -19   9  15       27.84       30.21     18.68 o 
 -17   9  15      159.63      167.42     11.31 o 
 -15   9  15      348.74      376.20     11.89 o 
 -13   9  15      229.92      233.79     13.97 o 
 -11   9  15      220.61      271.95     16.04 o 
  -9   9  15       61.75       82.77     12.77 o 
  -7   9  15        2.34       16.71     13.42 o 
  -5   9  15       60.79       62.30     12.54 o 
  -3   9  15       14.49        3.26     12.17 o 
  -1   9  15       20.65       29.67     15.02 o 
   1   9  15        6.98        3.40     11.92 o 
   3   9  15      388.19      350.55     16.74 o 
 -18  10  15       94.44       87.26     17.53 o 
 -16  10  15      817.91      797.65     15.66 o 
 -14  10  15      436.67      400.60     28.35 o 
 -12  10  15      381.91      361.41     14.81 o 
 -10  10  15      179.93      173.44     14.91 o 
  -8  10  15       28.31       30.75     12.76 o 
  -6  10  15      204.23      207.41     13.51 o 
  -4  10  15      180.11      140.16     15.42 o 
  -2  10  15      139.32      130.41     18.51 o 
 -38   0  16      290.74      244.36     15.79 o 
 -36   0  16       33.22       39.20     13.31 o 
 -34   0  16      813.91      842.49     35.07 o 
 -32   0  16     2069.49     2200.72     69.90 o 
 -30   0  16     3214.98     3414.75    115.02 o 
 -28   0  16     4445.72     4423.62    123.70 o 
 -26   0  16    10867.26    11107.83    366.63 o 
 -24   0  16      936.06      927.56     17.42 o 
 -22   0  16      564.73      546.40     16.72 o 
 -20   0  16      144.82      106.15     14.40 o 
 -18   0  16     3485.91     3249.16    113.56 o 
 -16   0  16     2570.80     2541.05     86.70 o 
 -14   0  16     1774.69     1722.78    188.91 o 
 -12   0  16       19.80        7.82     17.10 o 
 -10   0  16      743.70      834.27     31.26 o 
  -8   0  16     7280.71     7850.14     66.19 o 
  -6   0  16     1505.31     1492.82     41.15 o 
  -4   0  16      960.37      860.68     18.52 o 
  -2   0  16     3070.00     2913.55     62.82 o 
   0   0  16       31.15       27.36     12.58 o 
   2   0  16     2135.10     1841.02     30.93 o 
   4   0  16      126.21       75.06     14.01 o 
   6   0  16     7414.38     7256.29    212.44 o 
   8   0  16       53.97       35.20     12.24 o 
  10   0  16      958.54      996.36     59.27 o 
  12   0  16      523.71      514.94     18.19 o 
  14   0  16      215.16      264.08     15.65 o 
 -37   1  16      257.96      288.94     14.34 o 
 -35   1  16     1048.82     1154.70     31.03 o 
 -33   1  16      355.03      355.83     10.76 o 
 -31   1  16      175.91      178.05      9.10 o 
 -29   1  16      458.47      445.23     19.33 o 
 -27   1  16     1533.01     1517.90     24.67 o 
 -25   1  16     2809.26     2823.92     53.14 o 
 -23   1  16      642.49      642.55     13.03 o 
 -21   1  16    10668.69    11441.12    161.67 o 
 -19   1  16     4801.24     4729.88     97.26 o 
 -17   1  16     1410.66     1335.88     19.74 o 
 -15   1  16       42.22       89.34     11.83 o 
 -13   1  16       32.80       62.27     13.79 o 
 -11   1  16      848.01      770.22     24.79 o 
  -9   1  16     3829.26     4137.57     92.41 o 
  -7   1  16       20.75       33.92     12.14 o 
  -5   1  16      179.19      193.00      9.07 o 
  -3   1  16      324.27      324.52      9.71 o 
  -1   1  16       50.06       34.32      8.02 o 
   1   1  16     2616.18     2490.64     40.42 o 
   3   1  16     8176.70     7645.44    143.43 o 
   5   1  16     1623.02     1479.45     26.81 o 
   7   1  16      290.23      283.35     14.46 o 
   9   1  16      228.40      257.43     11.00 o 
  11   1  16       27.71        7.01      9.04 o 
  13   1  16       83.70       71.55     10.12 o 
  15   1  16       37.92       25.69     10.23 o 
 -38   2  16      127.37      129.70     11.27 o 
 -36   2  16        0.53        0.66      9.54 o 
 -34   2  16      299.64      349.18     11.54 o 
 -32   2  16     1219.67     1291.44     24.06 o 
 -30   2  16       56.32       66.51      9.09 o 
 -28   2  16     1040.31     1009.27     21.70 o 
 -26   2  16        4.98        7.32      8.52 o 
 -24   2  16       17.13        8.72      8.72 o 
 -22   2  16      251.40      230.41      9.94 o 
 -20   2  16      211.58      201.09     10.46 o 
 -18   2  16       11.95        1.12      9.92 o 
 -16   2  16       45.60      106.40     15.36 o 
 -14   2  16     2676.74     2653.43     68.29 o 
 -12   2  16      438.94      386.16     14.20 o 
 -10   2  16     5546.75     5595.93     93.94 o 
  -8   2  16      155.66      148.95     10.57 o 
  -6   2  16      299.44      291.44     12.76 o 
  -4   2  16     4950.76     5007.52    109.87 o 
  -2   2  16       12.76        6.61      8.16 o 
   0   2  16      469.05      374.19     10.55 o 
   2   2  16      416.81      361.93      9.79 o 
   4   2  16     4754.05     4678.12     40.25 o 
   6   2  16      790.75      843.91     31.47 o 
   8   2  16     1292.90     1207.74     19.65 o 
  10   2  16      167.90      138.20      9.99 o 
  12   2  16      549.02      602.19     13.12 o 
  14   2  16        0.73       -5.86     10.60 o 
 -37   3  16      426.85      466.18     16.97 o 
 -35   3  16        0.16       -8.38      9.63 o 
 -33   3  16     1243.08     1289.29     36.16 o 
 -31   3  16        4.34        7.26      8.23 o 
 -29   3  16      247.36      239.50     10.30 o 
 -27   3  16       39.32       58.53      8.58 o 
 -25   3  16     2985.34     2942.46     79.68 o 
 -23   3  16     2701.54     2584.54     47.55 o 
 -21   3  16      857.74      844.43     17.45 o 
 -19   3  16      113.17      110.51     10.93 o 
 -17   3  16     1275.33     1297.73     28.25 o 
 -15   3  16      990.81      998.33     16.06 o 
 -13   3  16     2787.70     2820.21     73.75 o 
 -11   3  16      675.51      613.22     14.78 o 
  -9   3  16     3132.42     3164.38     42.64 o 
  -7   3  16     1672.61     1677.13     46.55 o 
  -5   3  16     4589.86     4603.53     85.56 o 
  -3   3  16     1290.92     1258.61     25.51 o 
  -1   3  16     9387.35     9085.07    109.84 o 
   1   3  16     1478.75     1348.14     13.45 o 
   3   3  16      191.78      243.76      9.94 o 
   5   3  16     2582.46     2667.02     52.14 o 
   7   3  16        1.98       -2.11     10.47 o 
   9   3  16      581.74      597.23     17.44 o 
  11   3  16     1076.69     1041.19     15.00 o 
  13   3  16      242.81      219.59     11.26 o 
 -36   4  16       77.39       62.32     11.24 o 
 -34   4  16      148.32      135.59     10.73 o 
 -32   4  16      130.38      162.10     11.20 o 
 -30   4  16      100.83       81.96      9.58 o 
 -28   4  16      970.22     1059.59     38.02 o 
 -26   4  16       16.03       34.32      9.71 o 
 -24   4  16     1034.24     1002.90     40.06 o 
 -22   4  16      260.84      312.69     11.10 o 
 -20   4  16      706.89      707.06     19.73 o 
 -18   4  16       84.55      103.03      9.77 o 
 -16   4  16      303.44      325.63     11.41 o 
 -14   4  16       15.19       21.91     10.93 o 
 -12   4  16      281.54      322.08      9.86 o 
 -10   4  16     1284.52     1396.47     58.91 o 
  -8   4  16     2728.90     2724.01     87.56 o 
  -6   4  16     6701.02     6558.46    170.52 o 
  -4   4  16     5286.49     5275.76    108.22 o 
  -2   4  16     2535.00     2479.40     41.30 o 
   0   4  16      175.35      179.34     11.44 o 
   2   4  16      228.60      250.25     10.59 o 
   4   4  16      427.27      431.21     16.70 o 
   6   4  16       11.93        8.94      9.78 o 
   8   4  16      163.89      150.63     10.39 o 
  10   4  16      695.22      631.59     13.26 o 
  12   4  16      419.31      474.52     17.99 o 
 -35   5  16       60.66       86.97     12.14 o 
 -33   5  16       23.90        9.91     10.23 o 
 -31   5  16     1010.36     1035.92     14.90 o 
 -29   5  16       63.01       62.56     11.23 o 
 -27   5  16      910.52      734.76     13.95 o 
 -25   5  16      262.20      264.56     11.09 o 
 -23   5  16       53.34       34.15     10.03 o 
 -21   5  16      462.24      381.45     17.56 o 
 -19   5  16     3069.90     3010.96     53.72 o 
 -17   5  16       51.19       73.14      9.73 o 
 -15   5  16      830.92      834.41     17.55 o 
 -13   5  16      737.19      813.78     23.16 o 
 -11   5  16       89.17       81.58     11.87 o 
  -9   5  16      772.24      778.88     20.68 o 
  -7   5  16     2064.00     2109.53     35.81 o 
  -5   5  16      291.12      281.39     10.88 o 
  -3   5  16     5150.65     5018.56     59.21 o 
  -1   5  16       22.45       24.12     10.64 o 
   1   5  16       71.78       84.45     18.30 o 
   3   5  16     1338.65     1459.92     35.57 o 
   5   5  16      158.01      154.42     11.12 o 
   7   5  16      184.38      184.30     10.44 o 
   9   5  16      259.52      283.79     12.07 o 
  11   5  16       95.31       99.84     13.07 o 
 -32   6  16      194.66      180.91     15.75 o 
 -30   6  16       72.13       64.46     12.41 o 
 -28   6  16       40.72       27.72     10.47 o 
 -26   6  16      829.64      872.12     24.70 o 
 -24   6  16       51.97       61.71     10.26 o 
 -22   6  16      795.01      798.59     36.28 o 
 -20   6  16      536.49      495.86     27.60 o 
 -18   6  16        6.39       -2.54     10.49 o 
 -16   6  16      116.59      158.96     21.29 o 
 -14   6  16        9.90       23.08      9.63 o 
 -12   6  16       60.00       48.89     10.51 o 
 -10   6  16       16.87        8.46     10.45 o 
  -8   6  16     2559.22     2624.64     48.35 o 
  -6   6  16      373.33      390.59     31.76 o 
  -4   6  16      604.22      564.26     17.31 o 
  -2   6  16     2316.86     2347.39     40.66 o 
   0   6  16      297.50      287.04     13.64 o 
   2   6  16      126.37      143.89     11.07 o 
   4   6  16      774.58      868.64     15.57 o 
   6   6  16       83.64       99.54     10.16 o 
   8   6  16      198.37      177.95     12.62 o 
  10   6  16      578.69      552.70     17.17 o 
 -31   7  16      105.07       89.07     11.95 o 
 -29   7  16        1.45        2.59     11.70 o 
 -27   7  16        0.03       12.64     10.42 o 
 -25   7  16      350.93      404.31     18.33 o 
 -23   7  16        0.01      -11.11     11.11 o 
 -21   7  16       83.38       62.33     12.49 o 
 -19   7  16       39.14       53.41     12.00 o 
 -17   7  16      542.42      568.45     25.16 o 
 -15   7  16       71.98       60.85      9.89 o 
 -13   7  16      345.87      318.85     14.21 o 
 -11   7  16      263.77      253.18     16.29 o 
  -9   7  16      246.44      260.48     11.83 o 
  -7   7  16        0.03       -0.50     13.00 o 
  -5   7  16     1413.38     1381.68     32.05 o 
  -3   7  16      557.92      547.54     23.97 o 
  -1   7  16        9.22       18.95     13.16 o 
   1   7  16       65.17       68.59     11.87 o 
   3   7  16        9.56        8.49     12.19 o 
   5   7  16       12.42       22.64     12.55 o 
   7   7  16       33.22       17.75     11.59 o 
 -28   8  16        8.68        2.81     12.54 o 
 -26   8  16      122.96      109.36     12.86 o 
 -24   8  16       13.45       27.75     12.66 o 
 -22   8  16       55.78       28.99     11.60 o 
 -20   8  16      179.68      206.29     11.70 o 
 -18   8  16      203.59      191.09     15.51 o 
 -16   8  16      429.97      469.00     19.84 o 
 -14   8  16       25.16       18.10     10.87 o 
 -12   8  16       25.10       34.66     13.08 o 
 -10   8  16       64.82       67.97     12.52 o 
  -8   8  16      730.63      813.27     43.46 o 
  -6   8  16       35.07       62.05     21.47 o 
  -4   8  16      811.36      855.14     33.17 o 
  -2   8  16      131.04      161.18     15.65 o 
   0   8  16     1292.77     1294.18     26.76 o 
   2   8  16      237.51      195.70     18.72 o 
   4   8  16       76.40       35.85     14.34 o 
 -23   9  16       41.79       26.84     13.01 o 
 -21   9  16      165.87      163.48     34.97 o 
 -19   9  16       84.83       54.34     11.75 o 
 -17   9  16        5.36       -0.21     10.58 o 
 -15   9  16     1557.20     1478.15    171.47 o 
 -13   9  16        5.02       -1.34     16.96 o 
 -11   9  16        2.01        7.83     12.35 o 
  -9   9  16      415.72      489.32     31.20 o 
  -7   9  16     2219.21     2153.27     72.41 o 
  -5   9  16        4.77        4.87     13.66 o 
  -3   9  16      162.61      156.71     13.18 o 
  -1   9  16      398.40      397.62     16.19 o 
   1   9  16        0.03        8.52     12.48 o 
 -18  10  16       46.34       59.57     11.30 o 
 -16  10  16      140.39      153.38     13.41 o 
 -14  10  16       90.65      108.31     14.62 o 
 -12  10  16      344.01      334.55     15.20 o 
 -10  10  16        0.01       20.54     14.00 o 
  -8  10  16      252.07      250.05     15.05 o 
  -6  10  16       10.25       31.43     14.70 o 
 -37   1  17      105.65       51.41      8.88 o 
 -35   1  17      252.71      289.05      9.77 o 
 -33   1  17      313.43      351.76     10.81 o 
 -31   1  17      300.97      292.42      9.92 o 
 -29   1  17       92.47      113.19      9.39 o 
 -27   1  17      569.75      606.89     15.64 o 
 -25   1  17     6772.81     6521.32    142.59 o 
 -23   1  17     4667.72     4590.88     87.44 o 
 -21   1  17      307.94      260.19     10.08 o 
 -19   1  17      862.19      850.04     12.60 o 
 -17   1  17      330.10      297.92     18.63 o 
 -15   1  17     2695.45     2527.28     59.70 o 
 -13   1  17      633.20      608.86     23.83 o 
 -11   1  17     3636.03     3782.45     81.08 o 
  -9   1  17      783.96      754.41     15.58 o 
  -7   1  17     7320.25     7399.19    122.92 o 
  -5   1  17     1152.97     1114.04     19.85 o 
  -3   1  17       46.45       38.56      7.89 o 
  -1   1  17      189.34      224.18      9.41 o 
   1   1  17      243.64      254.06      9.72 o 
   3   1  17      847.44      889.94     19.59 o 
   5   1  17      767.07      745.09     17.93 o 
   7   1  17       78.07       90.87      8.82 o 
   9   1  17      392.98      362.27     11.37 o 
  11   1  17       59.29       57.79     11.65 o 
  13   1  17      191.22      163.68     11.87 o 
 -38   2  17       27.54       50.03     10.45 o 
 -36   2  17      401.03      440.07     16.57 o 
 -34   2  17       30.55       28.97      9.43 o 
 -32   2  17        8.51       19.64      9.57 o 
 -30   2  17      179.03      207.77      9.91 o 
 -28   2  17     1245.11     1423.18     32.01 o 
 -26   2  17     4589.75     4807.79     68.19 o 
 -24   2  17     1488.86     1565.52     27.05 o 
 -22   2  17      106.31       88.79      9.82 o 
 -20   2  17        1.22        1.20      8.87 o 
 -18   2  17     6635.85     6156.89    127.58 o 
 -16   2  17     2981.06     3140.82     36.47 o 
 -14   2  17      179.97      273.03     11.08 o 
 -12   2  17      698.99      760.74     11.16 o 
 -10   2  17     2983.20     3114.61     63.47 o 
  -8   2  17      392.36      356.44     19.85 o 
  -6   2  17     3562.43     3630.64    135.79 o 
  -4   2  17     2843.31     2949.55     60.70 o 
  -2   2  17     1248.52     1315.45     22.81 o 
   0   2  17      421.49      369.57     13.20 o 
   2   2  17       80.32      106.30      8.88 o 
   4   2  17      739.12      789.96     13.49 o 
   6   2  17        5.99       -4.50     10.42 o 
   8   2  17     2018.34     2072.97     41.36 o 
  10   2  17       27.89       48.57     11.05 o 
  12   2  17        0.04      -10.07     10.07 o 
 -37   3  17      502.61      538.09     24.45 o 
 -35   3  17      121.40      111.01     10.78 o 
 -33   3  17       75.63       93.34      9.87 o 
 -31   3  17      715.61      771.17     16.88 o 
 -29   3  17      189.52      139.62      9.95 o 
 -27   3  17       52.18       31.69      9.05 o 
 -25   3  17      463.51      455.11     13.98 o 
 -23   3  17      133.36       95.30      9.88 o 
 -21   3  17      160.62      132.42     10.13 o 
 -19   3  17      112.29      125.70     11.14 o 
 -17   3  17      214.04      214.22     10.52 o 
 -15   3  17      181.30      203.00     12.89 o 
 -13   3  17       88.56       76.62     10.95 o 
 -11   3  17      997.28     1104.87     15.14 o 
  -9   3  17     5770.72     5625.40    127.40 o 
  -7   3  17      496.83      512.85     13.51 o 
  -5   3  17      503.70      494.48     13.24 o 
  -3   3  17      543.56      499.38     12.92 o 
  -1   3  17       55.57       56.00      8.87 o 
   1   3  17     1319.58     1317.91     19.30 o 
   3   3  17        4.05       24.78      8.55 o 
   5   3  17        7.47       17.83      9.17 o 
   7   3  17      539.74      572.57     12.90 o 
   9   3  17        1.07        0.21      9.81 o 
  11   3  17      150.16      166.32     11.59 o 
  13   3  17        0.76       -6.42     11.45 o 
 -36   4  17        1.74        0.48     10.41 o 
 -34   4  17       98.38      103.19     11.06 o 
 -32   4  17        9.06       14.38     10.58 o 
 -30   4  17      942.34      948.55     18.79 o 
 -28   4  17       15.40       20.59      9.26 o 
 -26   4  17      102.96      106.98      9.79 o 
 -24   4  17     1571.80     1594.40     25.60 o 
 -22   4  17      768.29      666.42     20.92 o 
 -20   4  17      808.92      742.07     13.38 o 
 -18   4  17       12.99       14.30      9.28 o 
 -16   4  17     2256.28     2354.29     58.34 o 
 -14   4  17       37.87       65.67      9.43 o 
 -12   4  17     2166.72     2237.34     33.87 o 
 -10   4  17     1585.31     1534.19     31.04 o 
  -8   4  17      223.74      191.49     14.67 o 
  -6   4  17      946.36      959.37     16.68 o 
  -4   4  17      118.45       94.99     11.66 o 
  -2   4  17        9.56       13.70      9.19 o 
   0   4  17      198.60      211.50     13.87 o 
   2   4  17       60.97       67.66      8.86 o 
   4   4  17       90.69       79.52      9.94 o 
   6   4  17      650.46      710.89     12.32 o 
   8   4  17        1.67        9.65      9.72 o 
  10   4  17      179.61      175.49     10.52 o 
  12   4  17      213.91      226.36     14.31 o 
 -35   5  17     1463.89     1411.70     27.34 o 
 -33   5  17        0.61       -8.60     10.75 o 
 -31   5  17      788.13      879.00     20.82 o 
 -29   5  17      654.50      656.54     17.31 o 
 -27   5  17        0.56       10.28     10.04 o 
 -25   5  17       58.17       35.30      9.48 o 
 -23   5  17       16.72       17.62     10.62 o 
 -21   5  17      115.19       98.22      9.97 o 
 -19   5  17      429.56      517.21     11.84 o 
 -17   5  17       20.81       -9.22      9.22 o 
 -15   5  17     2107.08     1958.80     43.56 o 
 -13   5  17        3.04       -0.73     10.83 o 
 -11   5  17     2414.70     2386.13     52.81 o 
  -9   5  17      653.00      690.45     17.05 o 
  -7   5  17      255.30      229.07     11.67 o 
  -5   5  17     1994.41     1975.92     32.08 o 
  -3   5  17       11.72       17.28      9.67 o 
  -1   5  17      483.06      462.37     12.89 o 
   1   5  17        1.14        3.96     11.62 o 
   3   5  17      367.29      375.14     10.94 o 
   5   5  17      456.36      494.68     11.98 o 
   7   5  17        2.89        1.76      9.32 o 
   9   5  17      477.26      526.77     13.50 o 
 -32   6  17      252.66      226.10     12.37 o 
 -30   6  17       31.28       14.84     10.93 o 
 -28   6  17       75.23       84.59     12.18 o 
 -26   6  17       40.84       30.75     10.52 o 
 -24   6  17       37.46       34.53     11.01 o 
 -22   6  17      350.36      405.43     18.30 o 
 -20   6  17       12.65        6.42     11.26 o 
 -18   6  17     3214.93     2798.33    389.98 o 
 -16   6  17        3.72        1.31     10.84 o 
 -14   6  17        7.40        2.80     12.37 o 
 -12   6  17      720.99      679.77     21.64 o 
 -10   6  17      242.12      240.17     20.23 o 
  -8   6  17      438.87      420.88     13.29 o 
  -6   6  17       19.26       14.30     13.02 o 
  -4   6  17       12.89       -1.31     13.15 o 
  -2   6  17      671.02      657.76     22.34 o 
   0   6  17       19.21        2.71     10.65 o 
   2   6  17     1165.03     1163.07     26.31 o 
   4   6  17      115.24      121.30     11.61 o 
   6   6  17        2.49      -10.10     11.24 o 
   8   6  17       64.44       31.90     12.60 o 
 -31   7  17      490.42      550.34     14.51 o 
 -29   7  17      402.97      419.03     14.76 o 
 -27   7  17        0.45        3.62     11.53 o 
 -25   7  17      435.20      507.68     14.79 o 
 -23   7  17        2.24       -3.90     12.04 o 
 -21   7  17       11.26       26.35     11.51 o 
 -19   7  17      103.26       65.66     15.69 o 
 -17   7  17     1642.08     1558.24     34.53 o 
 -15   7  17        5.26        3.07     12.66 o 
 -13   7  17      581.55      594.03     15.59 o 
 -11   7  17     1976.03     2091.86     77.09 o 
  -9   7  17      939.51      928.79     32.47 o 
  -7   7  17        0.23       12.54     10.60 o 
  -5   7  17      347.64      352.68     13.19 o 
  -3   7  17     3929.32     3817.97     54.32 o 
  -1   7  17      429.71      415.42     30.06 o 
   1   7  17     1059.73     1020.36     30.55 o 
   3   7  17       66.97       72.02     13.31 o 
   5   7  17      154.45      175.07     13.19 o 
 -28   8  17      178.22      191.58     13.93 o 
 -26   8  17        0.04        1.84     14.15 o 
 -24   8  17      354.45      476.13     26.58 o 
 -22   8  17       14.04       21.06     12.37 o 
 -20   8  17       67.99       60.58     13.01 o 
 -18   8  17       48.97       62.87     12.37 o 
 -16   8  17       37.27       34.43     10.39 o 
 -14   8  17       28.57       29.58     11.86 o 
 -12   8  17     1017.01     1042.57     25.45 o 
 -10   8  17      558.02      563.82     24.01 o 
  -8   8  17       77.75       66.11     13.41 o 
  -6   8  17      697.87      768.10     16.07 o 
  -4   8  17      422.98      480.35     17.03 o 
  -2   8  17      147.29      146.27     13.48 o 
   0   8  17       51.90       44.67     14.43 o 
   2   8  17      169.50      165.33     14.86 o 
 -23   9  17       53.34       32.33     14.64 o 
 -21   9  17       22.26       12.41     12.60 o 
 -19   9  17       78.81       66.22     12.63 o 
 -17   9  17        0.04        3.28     11.58 o 
 -15   9  17       15.43       32.16     11.02 o 
 -13   9  17        6.84       11.77     13.74 o 
 -11   9  17      275.86      297.70     18.82 o 
  -9   9  17      266.67      257.38     14.59 o 
  -7   9  17      566.15      586.27     30.60 o 
  -5   9  17        7.41       12.82     13.01 o 
  -3   9  17        1.87        0.17     14.86 o 
  -1   9  17       63.32       64.43     14.26 o 
 -14  10  17      150.11       97.82     22.33 o 
 -12  10  17      100.42      108.46     19.92 o 
 -10  10  17      507.02      414.45     21.26 o 
 -38   0  18      664.84      703.01     30.84 o 
 -36   0  18      148.50      145.61     15.27 o 
 -34   0  18      798.27      793.77     33.78 o 
 -32   0  18      547.54      574.16     17.80 o 
 -30   0  18     1267.34     1263.76     58.63 o 
 -28   0  18       70.78       79.83     14.40 o 
 -26   0  18     1678.74     1579.11     63.56 o 
 -24   0  18     2734.11     2478.45     64.00 o 
 -22   0  18     5069.84     4773.17    192.66 o 
 -20   0  18    11115.72    10771.34    112.76 o 
 -18   0  18       18.92       10.41     13.78 o 
 -16   0  18      125.05       75.56     13.04 o 
 -14   0  18       38.85       78.15     23.45 o 
 -12   0  18     6206.66     6270.24     55.93 o 
 -10   0  18     4490.98     4396.96    228.96 o 
  -8   0  18       39.85       77.61     12.91 o 
  -6   0  18      492.84      497.74     15.29 o 
  -4   0  18     2756.59     2664.94     40.60 o 
  -2   0  18      142.57      130.81     12.43 o 
   0   0  18      862.31      884.52     14.98 o 
   2   0  18     2341.78     2426.52     64.56 o 
   4   0  18     1039.17     1030.79     32.89 o 
   6   0  18      628.34      666.12     34.80 o 
   8   0  18        5.02       29.68     12.86 o 
  10   0  18      260.30      271.38     23.10 o 
  12   0  18       19.08       21.42     13.83 o 
 -37   1  18       45.46       51.74     10.08 o 
 -35   1  18      417.94      442.79     11.02 o 
 -33   1  18      643.10      638.16     16.47 o 
 -31   1  18     1465.86     1579.14     52.21 o 
 -29   1  18      191.33      202.37     11.13 o 
 -27   1  18      470.50      464.80     10.71 o 
 -25   1  18       27.11       35.23      9.38 o 
 -23   1  18       55.42       39.69      8.97 o 
 -21   1  18     4956.11     5130.67     95.91 o 
 -19   1  18     1140.66     1228.33     37.12 o 
 -17   1  18      378.23      333.39     11.34 o 
 -15   1  18      251.78      307.95     11.22 o 
 -13   1  18      528.52      498.66     22.69 o 
 -11   1  18     6147.65     6129.42    131.17 o 
  -9   1  18     3520.98     3486.81     23.53 o 
  -7   1  18      196.29      197.43     14.05 o 
  -5   1  18     1849.81     1634.63     30.60 o 
  -3   1  18      231.02      219.79      8.10 o 
  -1   1  18        0.41       12.11      7.38 o 
   1   1  18      940.61      756.69     11.42 o 
   3   1  18     1215.92     1142.10     14.09 o 
   5   1  18      131.23      109.67      9.97 o 
   7   1  18      135.44      131.21     10.66 o 
   9   1  18      394.16      409.74     13.91 o 
  11   1  18      152.36      173.58     10.95 o 
 -38   2  18       48.01       49.47     10.61 o 
 -36   2  18      198.47      166.27     11.49 o 
 -34   2  18       39.27       36.91      9.16 o 
 -32   2  18        8.17       -3.61      9.31 o 
 -30   2  18      121.03      136.55     10.13 o 
 -28   2  18      173.26      151.94      9.58 o 
 -26   2  18        0.30        8.86      8.79 o 
 -24   2  18      558.68      500.13     18.80 o 
 -22   2  18    13926.98    13406.64    225.81 o 
 -20   2  18       72.63       67.29     10.45 o 
 -18   2  18      218.90      201.83     11.52 o 
 -16   2  18     3955.02     3934.46    143.29 o 
 -14   2  18     6307.20     6191.84    115.72 o 
 -12   2  18      327.05      376.65     11.37 o 
 -10   2  18     1069.04      988.65     20.09 o 
  -8   2  18     1861.48     1916.89     34.16 o 
  -6   2  18      946.21      963.63     14.57 o 
  -4   2  18      579.46      606.89     11.28 o 
  -2   2  18      540.00      536.53     10.51 o 
   0   2  18     1384.23     1448.77     21.69 o 
   2   2  18      171.66      202.30      9.30 o 
   4   2  18      186.84      194.66     10.01 o 
   6   2  18     1622.44     1585.91     35.56 o 
   8   2  18      385.74      375.58     12.32 o 
  10   2  18      247.19      207.60     16.15 o 
  12   2  18        3.07       -2.60     10.95 o 
 -37   3  18        9.36        7.26     10.40 o 
 -35   3  18       11.55        2.88     10.00 o 
 -33   3  18       80.30       78.22     10.46 o 
 -31   3  18      469.04      493.49     14.25 o 
 -29   3  18      936.47      991.91     32.24 o 
 -27   3  18     2399.15     2432.66     36.74 o 
 -25   3  18       25.03       22.02      8.98 o 
 -23   3  18     1086.57      988.28     15.60 o 
 -21   3  18     2319.45     2355.39     45.38 o 
 -19   3  18      308.34      288.89     15.33 o 
 -17   3  18       37.84       69.70     10.62 o 
 -15   3  18      816.76      829.51     23.64 o 
 -13   3  18     6700.36     6610.74    110.38 o 
 -11   3  18       37.07       36.98      8.21 o 
  -9   3  18     1821.35     1826.88     16.11 o 
  -7   3  18     9983.12    10064.66    242.56 o 
  -5   3  18        2.67        7.94      9.48 o 
  -3   3  18     5333.09     5136.52     68.22 o 
  -1   3  18      154.16      208.23      9.67 o 
   1   3  18     2048.98     1979.02     27.27 o 
   3   3  18       66.15       66.42      9.55 o 
   5   3  18      354.35      400.52     14.67 o 
   7   3  18     1176.99     1139.40     22.21 o 
   9   3  18       27.57       13.77      9.74 o 
  11   3  18     1209.84     1229.92     35.59 o 
 -36   4  18        0.01        2.23     10.68 o 
 -34   4  18      102.23      141.36     11.39 o 
 -32   4  18      111.23      107.17     12.19 o 
 -30   4  18      197.49      172.59     10.63 o 
 -28   4  18      771.58      840.38     22.95 o 
 -26   4  18       16.44       42.17      9.81 o 
 -24   4  18        1.02        3.60      8.74 o 
 -22   4  18        4.17       -3.71     10.54 o 
 -20   4  18      203.47      153.46     10.05 o 
 -18   4  18      294.90      206.71     13.20 o 
 -16   4  18      277.16      234.76     10.14 o 
 -14   4  18     1048.62     1180.50     36.09 o 
 -12   4  18       97.88      127.43      9.21 o 
 -10   4  18       37.32       46.60      9.04 o 
  -8   4  18     7162.34     7266.50    177.81 o 
  -6   4  18     1645.75     1631.62     68.77 o 
  -4   4  18      789.43      823.98     15.99 o 
  -2   4  18      214.14      201.44     11.05 o 
   0   4  18      682.69      739.66     17.89 o 
   2   4  18      323.16      359.41     11.30 o 
   4   4  18      121.61      118.02     10.35 o 
   6   4  18      163.09      167.87     10.38 o 
   8   4  18      451.37      436.67     17.71 o 
  10   4  18      242.19      205.48     13.14 o 
 -35   5  18        0.01       -4.85     10.38 o 
 -33   5  18      139.02      116.00     14.33 o 
 -31   5  18      227.89      253.95     12.19 o 
 -29   5  18      187.65      224.02     10.67 o 
 -27   5  18      104.42      116.07     13.30 o 
 -25   5  18      479.73      429.15     11.52 o 
 -23   5  18      280.98      297.21     11.14 o 
 -21   5  18      922.93      972.01     13.87 o 
 -19   5  18        3.47        8.43      9.00 o 
 -17   5  18     2551.44     2533.56    300.50 o 
 -15   5  18        7.18       11.64      9.68 o 
 -13   5  18     1519.78     1700.03     36.66 o 
 -11   5  18        9.66       17.98     10.70 o 
  -9   5  18      862.96      914.23     14.60 o 
  -7   5  18      221.57      218.61     20.13 o 
  -5   5  18        1.33       24.98     15.97 o 
  -3   5  18      427.49      485.46     12.98 o 
  -1   5  18     1505.88     1464.47     30.40 o 
   1   5  18      469.93      478.35     13.67 o 
   3   5  18        9.09        4.61     10.38 o 
   5   5  18      324.34      359.98     12.06 o 
   7   5  18      106.29      105.80     12.16 o 
   9   5  18       27.80       38.15     10.78 o 
 -32   6  18      518.09      508.16     40.97 o 
 -30   6  18      153.97      154.01     13.21 o 
 -28   6  18      666.12      708.72     26.52 o 
 -26   6  18        6.94       18.27     11.94 o 
 -24   6  18      181.29      192.77     12.81 o 
 -22   6  18      273.10      350.85     15.37 o 
 -20   6  18        3.15        0.01     10.82 o 
 -18   6  18     1011.52     1116.93     38.65 o 
 -16   6  18        0.81       35.03     11.67 o 
 -14   6  18     2844.24     2962.52     75.63 o 
 -12   6  18      334.46      337.39     30.53 o 
 -10   6  18      908.75      910.25     22.91 o 
  -8   6  18      298.62      295.14     12.26 o 
  -6   6  18     1187.82     1199.48     46.57 o 
  -4   6  18      168.69      207.53     14.85 o 
  -2   6  18       34.78       20.28     11.94 o 
   0   6  18     1453.63     1379.09     33.29 o 
   2   6  18      179.67      193.22     11.97 o 
   4   6  18      578.15      535.07     15.80 o 
   6   6  18      295.99      285.67     28.33 o 
 -31   7  18       17.12       15.11     11.41 o 
 -29   7  18       44.59       33.45     12.76 o 
 -27   7  18      334.79      405.49     13.93 o 
 -25   7  18      361.72      345.25     19.56 o 
 -23   7  18        5.21       12.73     11.16 o 
 -21   7  18      107.16      155.82     12.69 o 
 -19   7  18      118.92      107.01     15.09 o 
 -17   7  18      470.18      375.91     33.36 o 
 -15   7  18      155.13      153.18     12.93 o 
 -13   7  18      391.82      416.16     21.75 o 
 -11   7  18       83.37      114.98     11.83 o 
  -9   7  18      394.19      414.89     19.16 o 
  -7   7  18      169.53      187.45     24.85 o 
  -5   7  18       91.60       80.41     19.63 o 
  -3   7  18       85.09       86.04     14.17 o 
  -1   7  18      389.58      414.60     14.78 o 
   1   7  18       25.13       33.20     13.15 o 
   3   7  18      152.76      151.20     14.01 o 
   5   7  18      360.59      313.16     14.69 o 
 -26   8  18       30.53       20.33     13.24 o 
 -24   8  18      297.48      338.51     15.23 o 
 -22   8  18      281.05      297.29     24.77 o 
 -20   8  18     2061.12     2110.55     23.14 o 
 -18   8  18      125.10      140.54     16.94 o 
 -16   8  18      221.14      257.68     30.84 o 
 -14   8  18       49.00       52.40     11.36 o 
 -12   8  18        6.91      -10.74     11.79 o 
 -10   8  18       10.30       21.98     11.18 o 
  -8   8  18      260.16      226.09     19.72 o 
  -6   8  18      174.86      204.12     13.68 o 
  -4   8  18     1118.17     1124.83     32.18 o 
  -2   8  18      865.13      865.68     27.71 o 
   0   8  18       73.63       60.71     13.06 o 
 -23   9  18      822.06      792.17     30.61 o 
 -21   9  18       48.99       44.45     12.87 o 
 -19   9  18       27.53       15.20     12.23 o 
 -17   9  18      124.82      149.66     12.23 o 
 -15   9  18      126.85      159.75     11.85 o 
 -13   9  18      710.53      709.57     17.00 o 
 -11   9  18       21.88       19.79     12.18 o 
  -9   9  18      425.97      423.77     20.62 o 
  -7   9  18       13.88       13.71     13.62 o 
  -5   9  18      345.92      363.45     15.84 o 
  -3   9  18       27.72       22.44     14.30 o 
 -37   1  19       87.37       94.88     10.58 o 
 -35   1  19      102.32      128.68     11.32 o 
 -33   1  19       33.36       44.91     10.03 o 
 -31   1  19      666.92      688.86     22.75 o 
 -29   1  19     2551.61     2619.27     59.67 o 
 -27   1  19       28.12       43.74     14.31 o 
 -25   1  19     2482.96     2447.39     27.96 o 
 -23   1  19     1080.19     1117.39     13.38 o 
 -21   1  19     4926.26     4721.23     71.54 o 
 -19   1  19      231.71      233.98     14.36 o 
 -17   1  19     4433.55     4386.45     54.39 o 
 -15   1  19      511.01      482.00     12.19 o 
 -13   1  19      574.30      489.86     17.27 o 
 -11   1  19      252.21      230.36     11.79 o 
  -9   1  19       23.50       14.67      8.71 o 
  -7   1  19      976.26      967.28     26.09 o 
  -5   1  19     1793.11     1828.65     28.23 o 
  -3   1  19        4.90        5.83      7.38 o 
  -1   1  19     2098.87     2088.16     14.81 o 
   1   1  19       37.62       36.37      9.08 o 
   3   1  19        1.15       -5.65      8.52 o 
   5   1  19      196.11      174.80     10.03 o 
   7   1  19      177.92      164.82     10.25 o 
   9   1  19     2199.00     2258.73     42.61 o 
  11   1  19        0.01        0.27     11.22 o 
 -38   2  19        0.01        1.06      9.82 o 
 -36   2  19      264.03      325.84     11.30 o 
 -34   2  19      725.58      784.55     14.64 o 
 -32   2  19      119.07      114.49     10.95 o 
 -30   2  19      680.21      679.76     12.50 o 
 -28   2  19        2.42       11.58      9.20 o 
 -26   2  19     1180.16     1174.43     13.90 o 
 -24   2  19       78.89       95.05      9.88 o 
 -22   2  19     2486.24     2751.71     65.71 o 
 -20   2  19     1367.03     1409.12     19.80 o 
 -18   2  19     3030.08     2961.75    147.51 o 
 -16   2  19        5.87        3.34      9.93 o 
 -14   2  19     5102.18     5129.25     96.64 o 
 -12   2  19      104.49       96.07     10.41 o 
 -10   2  19     5310.66     4963.38    111.64 o 
  -8   2  19     3646.86     3583.06     30.40 o 
  -6   2  19      176.41      195.83     10.54 o 
  -4   2  19        3.76        3.07      8.55 o 
  -2   2  19      115.68      106.39      9.15 o 
   0   2  19      139.61      119.41     10.09 o 
   2   2  19     2732.98     2847.96     49.03 o 
   4   2  19     1596.62     1617.89     28.47 o 
   6   2  19     1095.39     1062.79     23.10 o 
   8   2  19      892.12      921.78     25.90 o 
  10   2  19      139.80      161.73     15.90 o 
 -37   3  19      169.08      143.90     10.77 o 
 -35   3  19       64.45       57.41      9.21 o 
 -33   3  19      477.81      499.96     18.54 o 
 -31   3  19       34.85       21.51     10.44 o 
 -29   3  19      357.71      392.79     15.87 o 
 -27   3  19     1411.36     1289.75     21.15 o 
 -25   3  19       82.28       82.61      9.13 o 
 -23   3  19     7275.61     6759.80    107.84 o 
 -21   3  19       69.30       74.78      9.78 o 
 -19   3  19       62.12       28.99     10.54 o 
 -17   3  19     1832.27     1943.69     39.64 o 
 -15   3  19        4.32        2.00     10.19 o 
 -13   3  19      209.11      229.58      9.90 o 
 -11   3  19      193.88      216.21     11.96 o 
  -9   3  19       62.49       79.95     12.24 o 
  -7   3  19      300.22      331.02     12.01 o 
  -5   3  19      160.16      185.58     10.77 o 
  -3   3  19      628.52      550.44     14.08 o 
  -1   3  19      275.94      228.12     10.72 o 
   1   3  19      118.24      134.67      9.84 o 
   3   3  19      560.35      585.99     11.76 o 
   5   3  19       74.92       54.57      9.70 o 
   7   3  19      172.30      205.88     11.51 o 
   9   3  19      155.65      180.07     11.88 o 
 -36   4  19      265.74      220.66     12.20 o 
 -34   4  19      169.53      203.93     11.36 o 
 -32   4  19        9.34       -0.48      9.11 o 
 -30   4  19     1095.23     1054.26     23.31 o 
 -28   4  19       62.65       59.07      9.65 o 
 -26   4  19      655.25      615.15     13.16 o 
 -24   4  19      754.91      808.45     21.04 o 
 -22   4  19     1083.96     1025.49     19.06 o 
 -20   4  19        1.44       14.91     10.68 o 
 -18   4  19      644.97      663.99     22.63 o 
 -16   4  19     6367.51     6573.43    178.12 o 
 -14   4  19        6.33       44.83     10.95 o 
 -12   4  19        3.26       -2.86      8.77 o 
 -10   4  19      204.93      199.39     11.68 o 
  -8   4  19     1846.32     1814.75     24.82 o 
  -6   4  19     2105.92     2100.26     26.26 o 
  -4   4  19      633.27      648.04     28.54 o 
  -2   4  19      412.67      405.24     14.97 o 
   0   4  19      380.93      426.47     16.94 o 
   2   4  19     1410.60     1457.33     26.58 o 
   4   4  19      133.80      139.16     10.46 o 
   6   4  19      185.93      135.77     11.41 o 
   8   4  19      462.03      477.44     15.55 o 
 -35   5  19      188.82      164.78     12.05 o 
 -33   5  19      303.49      255.28     12.90 o 
 -31   5  19      442.68      451.80     19.60 o 
 -29   5  19      322.05      395.44     13.13 o 
 -27   5  19       14.64       20.58     10.13 o 
 -25   5  19        7.55       -7.94     10.19 o 
 -23   5  19       14.36       17.20      9.96 o 
 -21   5  19       67.71       49.98     10.23 o 
 -19   5  19      997.40      826.03     13.85 o 
 -17   5  19     1111.84     1136.92     34.07 o 
 -15   5  19     1640.90     1606.79     15.90 o 
 -13   5  19      202.68      223.01     13.98 o 
 -11   5  19       49.09       12.17     11.20 o 
  -9   5  19      239.10      226.06     12.00 o 
  -7   5  19      163.16      168.10     12.09 o 
  -5   5  19      771.60      739.24     14.38 o 
  -3   5  19        0.20       -7.67     11.27 o 
  -1   5  19      196.25      187.47     12.96 o 
   1   5  19      648.62      684.90     17.33 o 
   3   5  19      159.46      148.07     11.37 o 
   5   5  19      309.33      342.46     12.18 o 
   7   5  19      695.43      736.64     33.74 o 
 -32   6  19        0.43       -3.09     11.53 o 
 -30   6  19      511.82      525.17     24.17 o 
 -28   6  19      466.01      464.28     16.34 o 
 -26   6  19       78.28       67.65     12.83 o 
 -24   6  19      172.32      168.03     12.28 o 
 -22   6  19      143.75      151.58     13.22 o 
 -20   6  19      277.94      275.70     12.51 o 
 -18   6  19      676.59      717.88     20.48 o 
 -16   6  19      606.71      673.51     21.12 o 
 -14   6  19      119.24      147.11     10.07 o 
 -12   6  19      677.63      664.59     26.83 o 
 -10   6  19        1.34       -7.13     11.10 o 
  -8   6  19       29.48       34.37     15.28 o 
  -6   6  19     1491.18     1534.55     61.27 o 
  -4   6  19     2634.52     2709.38     23.91 o 
  -2   6  19      249.29      218.34     12.00 o 
   0   6  19      356.29      368.71     13.37 o 
   2   6  19        0.12       -8.57     11.66 o 
   4   6  19       72.05       48.05     12.35 o 
 -29   7  19      184.56      197.69     17.21 o 
 -27   7  19      649.98      710.97     16.93 o 
 -25   7  19       90.49      125.52     26.93 o 
 -23   7  19      224.10      259.12     17.77 o 
 -21   7  19        1.43       -8.95     11.82 o 
 -19   7  19      155.34      130.07     10.79 o 
 -17   7  19      144.05      133.94     23.36 o 
 -15   7  19     1426.79     1330.59     23.89 o 
 -13   7  19        7.94        3.52     12.24 o 
 -11   7  19     1795.38     1766.98     31.41 o 
  -9   7  19       83.25       76.10     12.76 o 
  -7   7  19       37.61       50.88     12.89 o 
  -5   7  19        0.45       -7.06     12.04 o 
  -3   7  19      826.26      837.91     17.40 o 
  -1   7  19      113.05      118.01     13.56 o 
   1   7  19       77.75       82.35     13.20 o 
   3   7  19      572.09      624.67     16.51 o 
 -26   8  19      102.80      124.58     17.09 o 
 -24   8  19        8.21       -0.30     12.76 o 
 -22   8  19       83.86       54.16     11.47 o 
 -20   8  19       52.56       56.66     10.80 o 
 -18   8  19       97.35       87.82     20.07 o 
 -16   8  19      490.45      500.62     56.62 o 
 -14   8  19       70.25       93.09     11.87 o 
 -12   8  19     1299.35     1292.04     25.30 o 
 -10   8  19     1035.82      916.69     24.25 o 
  -8   8  19      330.80      350.36     14.18 o 
  -6   8  19        0.88       -0.20     14.41 o 
  -4   8  19      693.12      724.10     30.21 o 
  -2   8  19        2.46        7.61     13.11 o 
 -21   9  19        0.00        3.93     11.45 o 
 -19   9  19       70.70       57.54     12.10 o 
 -17   9  19      136.92      113.15     20.73 o 
 -15   9  19        0.13        9.99     12.23 o 
 -13   9  19      222.07      189.47     14.14 o 
 -11   9  19       44.58       59.07     12.74 o 
  -9   9  19      110.18      126.71     15.52 o 
  -7   9  19       14.01       -8.21     13.18 o 
 -38   0  20        5.79       10.72     14.63 o 
 -36   0  20      302.71      430.52     18.35 o 
 -34   0  20       10.88       28.01     15.50 o 
 -32   0  20      510.17      558.14     24.39 o 
 -30   0  20      345.40      330.15     15.74 o 
 -28   0  20      544.05      501.49     21.55 o 
 -26   0  20      144.21       91.71     12.11 o 
 -24   0  20     5068.35     4788.69    107.80 o 
 -22   0  20     2557.20     2625.67     67.29 o 
 -20   0  20     4856.86     5104.68    173.41 o 
 -18   0  20        4.45        5.87     12.38 o 
 -16   0  20     2115.66     2195.04     90.36 o 
 -14   0  20      685.11      733.17     23.97 o 
 -12   0  20     8696.27     8118.66    219.92 o 
 -10   0  20     3637.57     3446.70     56.83 o 
  -8   0  20     4607.27     4754.78    171.55 o 
  -6   0  20      740.26      692.38     18.94 o 
  -4   0  20      254.82      242.16     13.78 o 
  -2   0  20     3768.38     3641.06     56.68 o 
   0   0  20      766.81      925.60     26.19 o 
   2   0  20       50.88       48.05     14.24 o 
   4   0  20     1363.02     1310.27     27.86 o 
   6   0  20      893.69      885.04     31.32 o 
   8   0  20        3.22       -0.72     15.15 o 
 -37   1  20       36.53       30.74     11.71 o 
 -35   1  20      385.27      413.53     12.05 o 
 -33   1  20       14.76       13.64      9.23 o 
 -31   1  20      773.15      748.85     15.72 o 
 -29   1  20        3.25       -8.63      9.08 o 
 -27   1  20      325.93      305.79     11.36 o 
 -25   1  20      334.93      263.39     10.65 o 
 -23   1  20      104.20      151.50     12.70 o 
 -21   1  20     2693.84     2582.51     36.34 o 
 -19   1  20     4917.13     4772.00     54.14 o 
 -17   1  20     4852.06     4797.66     85.27 o 
 -15   1  20     1402.39     1258.40     31.14 o 
 -13   1  20     8489.98     8670.25    181.01 o 
 -11   1  20    11064.18    10447.88    101.70 o 
  -9   1  20      818.65      811.35     21.28 o 
  -7   1  20        2.60       16.84     10.42 o 
  -5   1  20      667.48      676.04     15.91 o 
  -3   1  20      345.38      339.03     13.60 o 
  -1   1  20     2136.17     2138.03     24.40 o 
   1   1  20      372.37      364.53     10.86 o 
   3   1  20        4.82        4.26     10.01 o 
   5   1  20      349.51      330.46     11.91 o 
   7   1  20        0.30        3.25      9.45 o 
   9   1  20        0.02        9.86     10.05 o 
 -38   2  20      248.79      236.25     27.98 o 
 -36   2  20      141.52      102.61     11.50 o 
 -34   2  20        3.79       -1.57      9.72 o 
 -32   2  20      354.52      407.23     22.08 o 
 -30   2  20       84.20       91.63     13.42 o 
 -28   2  20      166.75      172.37     18.40 o 
 -26   2  20      800.36      719.70     22.81 o 
 -24   2  20        2.37       -1.26     10.32 o 
 -22   2  20       20.84       38.75     10.82 o 
 -20   2  20     7738.93     7410.52    112.95 o 
 -18   2  20     1752.14     1653.07     32.26 o 
 -16   2  20      364.36      277.86      9.80 o 
 -14   2  20     4606.65     4343.70     51.72 o 
 -12   2  20        3.92       -0.92      9.90 o 
 -10   2  20      593.57      589.86     11.14 o 
  -8   2  20      278.34      250.88     11.40 o 
  -6   2  20      154.72      151.67     10.26 o 
  -4   2  20     1807.74     1718.16     23.36 o 
  -2   2  20      103.95      143.46     12.78 o 
   0   2  20     1905.18     1931.31     35.12 o 
   2   2  20      423.48      426.28     11.14 o 
   4   2  20        9.91       10.14     10.31 o 
   6   2  20        5.21       -8.58     10.85 o 
   8   2  20      511.13      482.38     20.14 o 
 -37   3  20        2.57        1.11      9.85 o 
 -35   3  20       28.14       41.02      9.89 o 
 -33   3  20     1460.69     1546.38     44.40 o 
 -31   3  20        0.10       -1.86     10.03 o 
 -29   3  20      350.51      329.72     11.96 o 
 -27   3  20      416.63      418.46     11.96 o 
 -25   3  20       10.80       11.12      8.89 o 
 -23   3  20      234.80      215.01     11.01 o 
 -21   3  20      184.76      238.22     10.50 o 
 -19   3  20      639.14      619.74     16.24 o 
 -17   3  20     9086.07     8936.47    146.68 o 
 -15   3  20    16964.18    16394.47    351.59 o 
 -13   3  20       79.97       91.57      8.89 o 
 -11   3  20      570.26      516.57     11.01 o 
  -9   3  20     2167.71     2200.84     32.40 o 
  -7   3  20        3.76       -1.18      9.14 o 
  -5   3  20     2246.30     2287.50     71.24 o 
  -3   3  20      187.76      223.04     11.62 o 
  -1   3  20      928.12      940.78     16.97 o 
   1   3  20     1217.77     1261.35     23.47 o 
   3   3  20       17.10       16.27     10.30 o 
   5   3  20        6.56       10.13      9.72 o 
   7   3  20     1787.34     1733.30     51.45 o 
 -36   4  20       72.82       62.85     10.36 o 
 -34   4  20      227.10      207.76     19.99 o 
 -32   4  20     1056.92     1157.66     28.02 o 
 -30   4  20      414.17      425.81     19.04 o 
 -28   4  20      340.50      362.33     11.95 o 
 -26   4  20       14.13       18.30     10.67 o 
 -24   4  20        8.14       13.62     10.10 o 
 -22   4  20      679.88      572.48     13.25 o 
 -20   4  20      135.63       86.37     10.35 o 
 -18   4  20     1350.91     1059.45     69.85 o 
 -16   4  20      456.91      381.21     16.41 o 
 -14   4  20     1171.11     1215.36     19.72 o 
 -12   4  20     2514.80     2500.96     39.48 o 
 -10   4  20      397.78      377.15     12.06 o 
  -8   4  20     1708.95     1804.95     57.49 o 
  -6   4  20      213.77      212.22     11.17 o 
  -4   4  20      804.22      864.95     31.11 o 
  -2   4  20     2973.97     2932.98     57.91 o 
   0   4  20      237.29      218.49     13.37 o 
   2   4  20      976.75     1055.02     24.98 o 
   4   4  20      206.78      204.60     14.46 o 
   6   4  20      135.72      143.51     13.73 o 
 -33   5  20       64.80       56.81     11.87 o 
 -31   5  20       22.19       31.71     12.38 o 
 -29   5  20        3.70        2.43      9.85 o 
 -27   5  20       30.29       27.09     10.15 o 
 -25   5  20      536.38      499.74     13.55 o 
 -23   5  20       64.50       62.49     10.70 o 
 -21   5  20      156.67      170.88     10.23 o 
 -19   5  20      327.94      309.14     10.45 o 
 -17   5  20      757.09      734.37     13.44 o 
 -15   5  20     1216.24     1120.73     33.77 o 
 -13   5  20      541.58      569.58     52.31 o 
 -11   5  20       48.70       72.87     10.41 o 
  -9   5  20      206.06      223.18     13.03 o 
  -7   5  20     1051.01     1046.14     38.49 o 
  -5   5  20      465.19      413.20     13.20 o 
  -3   5  20      391.16      368.41     18.26 o 
  -1   5  20       37.00       37.05     11.48 o 
   1   5  20      153.41      153.27     12.58 o 
   3   5  20        0.03       -4.38     11.12 o 
   5   5  20     1289.30     1242.26     16.92 o 
 -32   6  20      206.20      218.79     13.44 o 
 -30   6  20      203.21      240.88     13.29 o 
 -28   6  20      143.09      144.89     22.05 o 
 -26   6  20      534.57      590.67     46.50 o 
 -24   6  20       13.99        0.38     11.36 o 
 -22   6  20      300.12      298.68     16.74 o 
 -20   6  20       50.53       34.03     12.56 o 
 -18   6  20      759.43      668.32     13.98 o 
 -16   6  20      117.71      153.99     11.81 o 
 -14   6  20      181.20      193.46     14.57 o 
 -12   6  20       21.97       24.79     10.19 o 
 -10   6  20      513.81      484.40     15.93 o 
  -8   6  20     1339.83     1355.84     72.97 o 
  -6   6  20      354.82      417.05     14.58 o 
  -4   6  20        4.28        3.86     11.62 o 
  -2   6  20        1.80      -10.79     11.09 o 
   0   6  20      666.33      624.63     22.55 o 
   2   6  20       30.25       25.25     12.11 o 
 -29   7  20        4.56       17.80     12.44 o 
 -27   7  20       10.79       17.06     12.57 o 
 -25   7  20      798.14      741.59     21.40 o 
 -23   7  20        0.98      -10.95     12.75 o 
 -21   7  20       32.28       15.80     10.27 o 
 -19   7  20      246.98      220.60     19.57 o 
 -17   7  20      228.39      216.38     13.29 o 
 -15   7  20      203.72      231.43     16.50 o 
 -13   7  20       94.06       96.30     11.57 o 
 -11   7  20      167.73      167.28     12.19 o 
  -9   7  20       17.01      -13.61     13.61 o 
  -7   7  20      107.22       91.21     19.63 o 
  -5   7  20        1.96       -7.40     12.82 o 
  -3   7  20       95.36       87.83     12.31 o 
  -1   7  20       89.77      105.89     18.37 o 
   1   7  20        5.70       10.64     13.99 o 
 -26   8  20       76.98       94.29     22.64 o 
 -24   8  20       41.78       23.03     12.55 o 
 -22   8  20       93.31      122.02     12.45 o 
 -20   8  20      103.88      100.67     11.96 o 
 -18   8  20       20.32        5.10     11.19 o 
 -16   8  20       38.64       31.83     11.27 o 
 -14   8  20       88.34       97.70     13.26 o 
 -12   8  20      457.91      499.05     20.65 o 
 -10   8  20      220.10      201.23     14.94 o 
  -8   8  20       29.52       45.40     13.29 o 
  -6   8  20      658.23      654.16     25.13 o 
  -4   8  20      229.77      202.59     15.24 o 
 -19   9  20      745.67      763.54     25.27 o 
 -17   9  20       62.35       42.74     11.88 o 
 -15   9  20       24.88       27.98     12.89 o 
 -13   9  20     1514.27     1428.51     41.49 o 
 -11   9  20        0.90       -3.37     13.35 o 
 -37   1  21        5.39       11.10     10.44 o 
 -35   1  21      293.00      352.86     12.42 o 
 -33   1  21       14.65       12.05     10.49 o 
 -31   1  21        1.28       -0.45      9.04 o 
 -29   1  21       27.65       15.05      9.08 o 
 -27   1  21      400.70      438.32     14.87 o 
 -25   1  21       23.38       28.90      9.58 o 
 -23   1  21      461.29      448.07     10.66 o 
 -21   1  21     2176.57     2149.23     50.12 o 
 -19   1  21      830.70      852.66     24.59 o 
 -17   1  21     2993.89     2880.83     60.04 o 
 -15   1  21     4590.19     4586.72     71.63 o 
 -13   1  21     1657.99     1564.19     36.17 o 
 -11   1  21     3610.45     3640.30     58.63 o 
  -9   1  21      535.16      548.69     17.97 o 
  -7   1  21       84.47       95.21      8.39 o 
  -5   1  21        3.70       10.29      9.13 o 
  -3   1  21     2310.89     2360.67     16.73 o 
  -1   1  21       90.98       93.05      9.55 o 
   1   1  21     1094.00     1097.32     14.47 o 
   3   1  21      846.59      864.14     20.88 o 
   5   1  21      216.71      241.65     12.29 o 
   7   1  21      198.64      197.65     12.44 o 
 -36   2  21      147.63      150.27     19.65 o 
 -34   2  21      278.87      322.79     13.60 o 
 -32   2  21        4.04       -7.74     10.12 o 
 -30   2  21      214.26      198.81     10.69 o 
 -28   2  21        1.84       -4.03      9.60 o 
 -26   2  21      141.14      168.77     10.48 o 
 -24   2  21      137.62      182.19      9.51 o 
 -22   2  21     6130.18     5996.33    119.16 o 
 -20   2  21      376.89      350.56     10.11 o 
 -18   2  21      170.38      128.01      9.05 o 
 -16   2  21      518.44      515.13     11.47 o 
 -14   2  21      855.74      754.88     12.07 o 
 -12   2  21      261.09      203.86     11.00 o 
 -10   2  21      774.23      821.38     32.18 o 
  -8   2  21       10.02        8.79      9.06 o 
  -6   2  21       56.15       49.92     10.84 o 
  -4   2  21     1284.35     1257.93     21.17 o 
  -2   2  21      820.76      902.70     14.11 o 
   0   2  21      302.94      299.73     13.69 o 
   2   2  21      750.60      732.68     12.07 o 
   4   2  21     1090.87     1048.96     15.07 o 
   6   2  21        0.01       -1.85     10.24 o 
 -37   3  21       14.65        2.34     10.84 o 
 -35   3  21      383.59      405.53     15.29 o 
 -33   3  21        0.97       -2.30     10.23 o 
 -31   3  21        2.06       -0.11      9.79 o 
 -29   3  21        0.15       -0.89     10.11 o 
 -27   3  21        5.67        4.18      9.01 o 
 -25   3  21      563.13      560.56     18.66 o 
 -23   3  21      200.41      179.71      9.72 o 
 -21   3  21      171.83      147.63      9.94 o 
 -19   3  21        3.70       18.92      8.94 o 
 -17   3  21      453.99      497.93     11.80 o 
 -15   3  21     1499.95     1446.60     27.12 o 
 -13   3  21      865.83      920.61     23.08 o 
 -11   3  21      339.02      336.74     16.87 o 
  -9   3  21     2325.01     2320.12     26.53 o 
  -7   3  21      220.68      217.05     10.27 o 
  -5   3  21      259.81      313.80     12.03 o 
  -3   3  21      793.78      854.65     26.29 o 
  -1   3  21      150.31      143.54     10.99 o 
   1   3  21       29.17       25.70      9.33 o 
   3   3  21       24.22       21.97     10.02 o 
   5   3  21      236.25      247.43     11.83 o 
 -36   4  21      145.78      127.15     11.95 o 
 -34   4  21      362.90      299.20     14.67 o 
 -32   4  21       21.39       20.47     10.25 o 
 -30   4  21       18.19       25.48     10.44 o 
 -28   4  21        3.34        8.08      9.46 o 
 -26   4  21        0.25        6.21     10.35 o 
 -24   4  21      586.52      619.26     17.31 o 
 -22   4  21      151.56      114.85     10.39 o 
 -20   4  21      628.84      545.69     28.10 o 
 -18   4  21     2515.30     2767.63     67.28 o 
 -16   4  21       19.08       58.85     18.98 o 
 -14   4  21      240.35      235.27     11.25 o 
 -12   4  21       38.30       30.19     11.15 o 
 -10   4  21      228.09      250.41     11.69 o 
  -8   4  21      159.42      155.34     12.48 o 
  -6   4  21     2879.44     2814.56     34.40 o 
  -4   4  21      492.25      521.08     20.21 o 
  -2   4  21      102.14      112.64     11.15 o 
   0   4  21        8.05        7.89     10.35 o 
   2   4  21     1502.05     1513.88     18.10 o 
   4   4  21        8.20        6.32     10.79 o 
 -33   5  21       46.22       36.24     11.04 o 
 -31   5  21       39.05       67.28     11.33 o 
 -29   5  21       11.91       18.33     13.55 o 
 -27   5  21       17.80       22.21     10.09 o 
 -25   5  21      210.20      241.36     12.18 o 
 -23   5  21       47.60       56.19     10.73 o 
 -21   5  21      964.27     1007.74     38.13 o 
 -19   5  21      175.11      156.80      9.43 o 
 -17   5  21      494.98      458.56     16.11 o 
 -15   5  21      386.29      395.63     25.91 o 
 -13   5  21     1421.27     1506.90     70.22 o 
 -11   5  21      122.95      146.41     15.23 o 
  -9   5  21      146.05      153.26     12.87 o 
  -7   5  21      593.44      558.78     27.43 o 
  -5   5  21        5.72       21.43     11.37 o 
  -3   5  21      412.06      415.57     15.99 o 
  -1   5  21      311.40      352.70     12.57 o 
   1   5  21      491.59      502.13     14.68 o 
   3   5  21      528.42      511.93     15.74 o 
 -32   6  21       34.09       33.96     13.20 o 
 -30   6  21      121.26      117.44     14.73 o 
 -28   6  21      147.32      111.37     15.58 o 
 -26   6  21      298.07      280.61     13.71 o 
 -24   6  21       15.88       39.24     13.30 o 
 -22   6  21      512.51      499.41     19.75 o 
 -20   6  21      144.93      149.37     12.29 o 
 -18   6  21      708.49      784.16     22.50 o 
 -16   6  21      208.23      158.20     12.02 o 
 -14   6  21       20.67       40.31     10.72 o 
 -12   6  21       91.28      111.01     12.87 o 
 -10   6  21      211.02      227.16     13.47 o 
  -8   6  21        0.05       12.03     11.59 o 
  -6   6  21       13.97       -3.23     11.95 o 
  -4   6  21      123.51      120.02     14.08 o 
  -2   6  21       14.46       -0.70     14.45 o 
   0   6  21       27.16       20.66     10.48 o 
 -29   7  21      767.10      837.91     21.04 o 
 -27   7  21      202.48      227.86     14.27 o 
 -25   7  21       25.38       10.16     13.76 o 
 -23   7  21       95.12      103.31     20.13 o 
 -21   7  21      711.80      706.70     18.28 o 
 -19   7  21      686.66      690.33     13.24 o 
 -17   7  21      449.33      511.62     26.58 o 
 -15   7  21        0.40        0.32     11.48 o 
 -13   7  21       99.94       64.13     10.64 o 
 -11   7  21      362.24      339.12     13.39 o 
  -9   7  21      481.67      492.95     26.86 o 
  -7   7  21      436.56      464.61     27.77 o 
  -5   7  21     1002.80      921.12     17.71 o 
  -3   7  21      239.18      237.92     14.33 o 
  -1   7  21      214.03      226.19     13.89 o 
 -24   8  21      284.47      249.15     41.03 o 
 -22   8  21      812.95      788.94     16.88 o 
 -20   8  21        5.87       10.24     10.46 o 
 -18   8  21      271.94      267.81     17.28 o 
 -16   8  21      869.90      753.49     32.68 o 
 -14   8  21      390.15      400.29     19.21 o 
 -12   8  21       22.61       10.72     12.87 o 
 -10   8  21     1125.78     1065.68     99.48 o 
  -8   8  21      611.73      558.60     43.43 o 
  -6   8  21        2.49        3.21     13.86 o 
 -38   0  22     1045.15     1183.48     24.85 o 
 -36   0  22       12.95        6.30     15.97 o 
 -34   0  22      265.63      264.54     15.55 o 
 -32   0  22      212.02      231.17     15.29 o 
 -30   0  22        0.47       -4.84     13.93 o 
 -28   0  22      191.00      200.74     13.24 o 
 -26   0  22       82.12       84.47     15.04 o 
 -24   0  22     1895.88     1890.35     75.65 o 
 -22   0  22      279.51      267.30     16.72 o 
 -20   0  22     1731.32     1616.07     21.97 o 
 -18   0  22     2714.98     2637.57     22.10 o 
 -16   0  22     1377.90     1506.06     31.68 o 
 -14   0  22     4668.89     4662.39     97.43 o 
 -12   0  22      385.85      370.91     16.34 o 
 -10   0  22     3115.52     2898.91     55.89 o 
  -8   0  22     2209.17     2300.93     68.89 o 
  -6   0  22     1047.81     1006.51     18.17 o 
  -4   0  22       84.69      115.37     22.01 o 
  -2   0  22     1013.79      967.28     42.84 o 
   0   0  22     1400.91     1447.62     39.24 o 
   2   0  22        0.10       16.89     16.09 o 
   4   0  22       85.23       78.75     16.55 o 
   6   0  22      529.94      623.39     19.38 o 
 -37   1  22      236.94      241.69     15.44 o 
 -35   1  22       87.79       79.73     10.40 o 
 -33   1  22       99.29      120.65     13.27 o 
 -31   1  22       79.06       93.76      9.69 o 
 -29   1  22       30.64        5.64      8.93 o 
 -27   1  22     1515.62     1342.46     33.31 o 
 -25   1  22     1968.04     1891.80     24.25 o 
 -23   1  22       18.71       28.72      9.12 o 
 -21   1  22      478.94      508.77     10.13 o 
 -19   1  22      386.79      364.71     18.64 o 
 -17   1  22     1113.41     1265.93     31.42 o 
 -15   1  22      815.93      769.45     14.71 o 
 -13   1  22       96.83      122.70     13.49 o 
 -11   1  22       35.03       31.55      9.26 o 
  -9   1  22     1178.70     1094.41     15.16 o 
  -7   1  22       24.91       33.05      9.78 o 
  -5   1  22       36.07       22.61      9.52 o 
  -3   1  22      120.22      129.17      9.39 o 
  -1   1  22      185.25      243.01     12.48 o 
   1   1  22       12.54        2.15      8.09 o 
   3   1  22       10.37        5.16     11.44 o 
   5   1  22      514.13      504.85     18.28 o 
 -36   2  22      291.26      329.01     12.36 o 
 -34   2  22        3.89       24.35     10.69 o 
 -32   2  22      149.23      154.30     11.59 o 
 -30   2  22      175.25      226.67     14.40 o 
 -28   2  22      231.97      205.37     10.09 o 
 -26   2  22     1076.82      976.45     18.66 o 
 -24   2  22      111.77       79.88      9.63 o 
 -22   2  22       57.38       63.55      9.14 o 
 -20   2  22     1156.59     1137.69     13.05 o 
 -18   2  22     5845.97     5344.40    304.65 o 
 -16   2  22      437.63      413.51     11.94 o 
 -14   2  22       37.04       61.45      9.45 o 
 -12   2  22      128.50      162.67     10.81 o 
 -10   2  22      983.02     1051.60     19.00 o 
  -8   2  22     1328.42     1334.36     34.47 o 
  -6   2  22       72.82       71.27     10.79 o 
  -4   2  22      124.23      117.04     10.31 o 
  -2   2  22      125.56      151.54     10.67 o 
   0   2  22      436.14      423.79     10.98 o 
   2   2  22       92.25      107.02     13.43 o 
   4   2  22        2.07       -4.99      9.96 o 
 -35   3  22       46.68       60.70     11.36 o 
 -33   3  22      494.90      476.20     18.11 o 
 -31   3  22       44.70       56.34     11.22 o 
 -29   3  22      935.34      888.47     23.28 o 
 -27   3  22     2458.16     2349.90     57.21 o 
 -25   3  22     2042.57     2105.45     35.01 o 
 -23   3  22        8.38        1.77      8.31 o 
 -21   3  22     1514.45     1627.69     34.54 o 
 -19   3  22     2168.26     2017.50     45.06 o 
 -17   3  22      360.95      383.97     11.87 o 
 -15   3  22        8.79       18.30     10.16 o 
 -13   3  22     3341.72     3413.45     64.29 o 
 -11   3  22      768.88      798.35     13.58 o 
  -9   3  22      191.40      216.90     12.72 o 
  -7   3  22      402.36      417.60     27.08 o 
  -5   3  22      659.88      713.71     25.55 o 
  -3   3  22       38.29       36.76     10.78 o 
  -1   3  22      208.38      202.73     10.60 o 
   1   3  22      281.24      308.14     12.85 o 
   3   3  22       13.71       19.73     10.00 o 
   5   3  22      494.13      484.11     14.64 o 
 -34   4  22      692.11      733.23     68.43 o 
 -32   4  22      239.77      225.22     11.78 o 
 -30   4  22       63.25       87.43     12.89 o 
 -28   4  22      102.79       89.56     10.51 o 
 -26   4  22      302.54      350.16     10.83 o 
 -24   4  22      629.05      616.81     29.02 o 
 -22   4  22      382.06      435.63     11.76 o 
 -20   4  22       19.76       26.28      7.94 o 
 -18   4  22       21.82       36.70      9.77 o 
 -16   4  22      854.61      898.01     16.19 o 
 -14   4  22     1072.61     1023.88     16.65 o 
 -12   4  22        0.75       15.54      9.28 o 
 -10   4  22      782.31      718.09     15.68 o 
  -8   4  22      129.93      118.43     11.82 o 
  -6   4  22      762.55      812.97     14.22 o 
  -4   4  22     1718.46     1824.88     61.22 o 
  -2   4  22       41.06       36.38     11.81 o 
   0   4  22        8.74       15.11     10.39 o 
   2   4  22       45.97       23.46     11.49 o 
 -33   5  22      298.27      301.94     15.84 o 
 -31   5  22      624.91      605.58     14.23 o 
 -29   5  22       72.84       46.81     11.21 o 
 -27   5  22      311.75      295.02     16.22 o 
 -25   5  22        4.52       15.73     10.25 o 
 -23   5  22       61.94       58.30     13.88 o 
 -21   5  22        1.11       -6.78      9.58 o 
 -19   5  22     3497.07     3569.36     95.35 o 
 -17   5  22      222.65      181.08     15.59 o 
 -15   5  22      480.50      437.76     14.11 o 
 -13   5  22       11.36       26.71     11.77 o 
 -11   5  22       44.93       29.75     17.70 o 
  -9   5  22      230.61      261.95     10.95 o 
  -7   5  22        7.10       18.54     12.81 o 
  -5   5  22        0.87        5.41     11.10 o 
  -3   5  22      396.05      413.87     15.96 o 
  -1   5  22      194.24      191.80     15.49 o 
   1   5  22      218.99      209.78     13.32 o 
 -30   6  22       27.94       24.81     13.28 o 
 -28   6  22       11.41       13.55     13.09 o 
 -26   6  22      306.62      271.75     13.27 o 
 -24   6  22      152.47      153.76     14.77 o 
 -22   6  22      506.92      482.14     12.25 o 
 -20   6  22     2356.23     2456.44    131.07 o 
 -18   6  22       88.63      100.77     11.38 o 
 -16   6  22      288.90      272.18     14.04 o 
 -14   6  22       12.43        7.00     11.94 o 
 -12   6  22      310.78      273.30     16.39 o 
 -10   6  22      224.91      261.70     15.06 o 
  -8   6  22      345.58      378.67     13.70 o 
  -6   6  22      216.77      216.20     33.19 o 
  -4   6  22       58.86       54.72     14.65 o 
  -2   6  22        0.05      -13.87     13.87 o 
 -27   7  22       21.86       10.36     12.82 o 
 -25   7  22       48.40       64.64     13.44 o 
 -23   7  22       30.63       33.45     12.38 o 
 -21   7  22      365.84      365.10     12.62 o 
 -19   7  22       36.96       19.58     10.70 o 
 -17   7  22       87.51       58.96     12.64 o 
 -15   7  22        2.86        0.25     12.61 o 
 -13   7  22      147.96      173.15     11.70 o 
 -11   7  22       34.18       36.25     12.81 o 
  -9   7  22      165.72      153.84     15.16 o 
  -7   7  22        1.16       -0.47     13.91 o 
  -5   7  22        7.81       10.36     13.48 o 
 -22   8  22      819.91      794.50     32.90 o 
 -20   8  22        1.73       12.85     10.89 o 
 -18   8  22       22.59       31.98     11.65 o 
 -16   8  22       86.16       82.34     11.89 o 
 -14   8  22       21.61       23.50     12.23 o 
 -12   8  22     1039.66      955.92     34.16 o 
 -10   8  22      234.05      225.79     18.26 o 
 -37   1  23        0.05       -8.33     11.46 o 
 -35   1  23       88.38       94.03     11.27 o 
 -33   1  23       34.00       34.60     10.64 o 
 -31   1  23        8.27        5.28      9.81 o 
 -29   1  23        1.32        3.73      9.20 o 
 -27   1  23      720.70      701.31     14.36 o 
 -25   1  23        0.00       -7.99      9.94 o 
 -23   1  23     2663.62     2547.28     30.37 o 
 -21   1  23      523.25      510.25     16.01 o 
 -19   1  23       32.29       17.68      8.90 o 
 -17   1  23      616.62      510.82     14.27 o 
 -15   1  23      118.31      133.84     11.46 o 
 -13   1  23      477.64      491.13     14.07 o 
 -11   1  23        0.12        1.51      9.25 o 
  -9   1  23     1843.60     1729.66     39.97 o 
  -7   1  23       86.27       80.44     10.14 o 
  -5   1  23      570.71      553.38     12.77 o 
  -3   1  23       61.51       83.51     10.22 o 
  -1   1  23       57.03       61.22      9.78 o 
   1   1  23      311.08      293.54     15.51 o 
   3   1  23     1120.36     1131.36     23.05 o 
 -36   2  23       50.55       58.07     11.72 o 
 -34   2  23       29.94       25.82     10.04 o 
 -32   2  23        0.65       -5.14      9.57 o 
 -30   2  23      190.34      214.58     12.45 o 
 -28   2  23      157.94      185.53     10.78 o 
 -26   2  23        8.42        5.00     10.49 o 
 -24   2  23      122.39      109.14      9.43 o 
 -22   2  23      438.52      412.81     14.29 o 
 -20   2  23      596.00      595.98     10.92 o 
 -18   2  23      378.56      397.59     11.20 o 
 -16   2  23     3525.37     3527.16     46.76 o 
 -14   2  23      353.88      376.48     10.52 o 
 -12   2  23     1125.67     1058.84     13.09 o 
 -10   2  23      263.67      259.86     12.50 o 
  -8   2  23       16.13       38.54     10.86 o 
  -6   2  23      110.29      132.33     11.81 o 
  -4   2  23     1239.29     1302.48     23.72 o 
  -2   2  23      528.30      533.16     13.37 o 
   0   2  23        5.32        9.68     10.08 o 
   2   2  23      615.27      645.54     14.32 o 
 -35   3  23        2.79       14.33     10.03 o 
 -33   3  23       62.75       97.78     10.86 o 
 -31   3  23      517.79      526.53     13.19 o 
 -29   3  23     1549.54     1514.27     18.29 o 
 -27   3  23        6.94       21.22      9.23 o 
 -25   3  23      395.51      364.10     12.05 o 
 -23   3  23     1276.63     1245.72     25.06 o 
 -21   3  23      142.34      154.84      9.86 o 
 -19   3  23       15.25       22.65     10.46 o 
 -17   3  23      143.48      136.50     10.61 o 
 -15   3  23     1000.33      906.82     13.36 o 
 -13   3  23        5.79        8.31      9.25 o 
 -11   3  23      899.08      921.20     21.08 o 
  -9   3  23      435.11      429.97     14.14 o 
  -7   3  23      296.42      292.45     13.52 o 
  -5   3  23       50.51       64.86     13.30 o 
  -3   3  23       11.59        2.95     12.81 o 
  -1   3  23       56.84       42.44     10.94 o 
   1   3  23      295.46      297.28     12.76 o 
   3   3  23       18.55       14.14     10.57 o 
 -34   4  23      366.45      395.73     35.76 o 
 -32   4  23       29.46       51.81     11.28 o 
 -30   4  23      255.19      316.70     12.25 o 
 -28   4  23      362.02      350.95     12.14 o 
 -26   4  23       92.66      101.42     10.79 o 
 -24   4  23      398.61      438.17     24.72 o 
 -22   4  23      644.66      603.71     15.37 o 
 -20   4  23      905.71      866.52     45.23 o 
 -18   4  23      339.79      340.73     19.78 o 
 -16   4  23      437.22      452.94     12.08 o 
 -14   4  23      300.93      344.58     16.63 o 
 -12   4  23       93.19       85.71     19.20 o 
 -10   4  23     2676.00     2694.24     60.38 o 
  -8   4  23      211.05      225.69     11.95 o 
  -6   4  23       61.40       69.17     15.84 o 
  -4   4  23      100.34      106.92     19.35 o 
  -2   4  23     1693.30     1661.98     29.05 o 
   0   4  23        7.32       -1.18     13.05 o 
 -33   5  23      248.19      205.41     29.96 o 
 -31   5  23      241.73      221.43     12.49 o 
 -29   5  23      634.36      755.67     14.80 o 
 -27   5  23      506.52      502.38     14.33 o 
 -25   5  23      154.42      160.22     11.06 o 
 -23   5  23      220.39      243.60     14.44 o 
 -21   5  23     1550.22     1472.74     58.67 o 
 -19   5  23     1408.87     1426.90     18.74 o 
 -17   5  23      656.66      692.67     18.37 o 
 -15   5  23        6.60        4.62     11.53 o 
 -13   5  23      266.06      272.19     12.06 o 
 -11   5  23      135.46      165.56     12.25 o 
  -9   5  23      295.33      263.60     17.79 o 
  -7   5  23     1266.18     1259.42     29.43 o 
  -5   5  23      952.20      947.12     19.08 o 
  -3   5  23      657.31      602.44     15.96 o 
  -1   5  23      507.23      491.79     14.90 o 
 -30   6  23        0.03        4.48     11.05 o 
 -28   6  23        0.69       -5.34      9.89 o 
 -26   6  23       32.15        6.53     14.92 o 
 -24   6  23      170.36      192.95     11.72 o 
 -22   6  23       20.21       29.05      9.50 o 
 -20   6  23       63.39       67.60     12.35 o 
 -18   6  23      102.39       90.42     15.16 o 
 -16   6  23      418.75      408.29     26.53 o 
 -14   6  23      283.61      274.52     12.63 o 
 -12   6  23        2.25      -13.81     14.42 o 
 -10   6  23      192.34      198.86     35.36 o 
  -8   6  23       35.33       29.14     12.76 o 
  -6   6  23       16.46       18.30     12.08 o 
  -4   6  23        3.63        4.28     12.88 o 
 -27   7  23        1.14      -13.44     13.44 o 
 -25   7  23       12.94       -9.05     12.04 o 
 -23   7  23      172.64      173.87     27.87 o 
 -21   7  23       23.57       19.83     11.93 o 
 -19   7  23        5.88        2.42     11.72 o 
 -17   7  23      234.02      250.83     13.96 o 
 -15   7  23      185.06      187.43     16.07 o 
 -13   7  23      224.78      235.64     12.85 o 
 -11   7  23       43.69       26.66     17.63 o 
  -9   7  23      258.65      240.23     14.41 o 
  -7   7  23      313.57      298.48     15.44 o 
 -18   8  23      565.51      449.11     47.87 o 
 -16   8  23        3.58      -12.22     12.89 o 
 -36   0  24       33.09       35.19     16.83 o 
 -34   0  24      307.28      302.67     15.42 o 
 -32   0  24     1600.50     1596.69     23.78 o 
 -30   0  24      935.54     1013.97     31.44 o 
 -28   0  24       14.47       24.16     12.29 o 
 -26   0  24      757.47      633.42     17.93 o 
 -24   0  24      384.60      372.92     14.97 o 
 -22   0  24       86.46       86.81     16.25 o 
 -20   0  24      142.51      124.69     13.77 o 
 -18   0  24      297.72      328.08     22.17 o 
 -16   0  24     1813.03     2024.06     32.48 o 
 -14   0  24     4097.23     4184.77     97.97 o 
 -12   0  24       37.62       49.73     15.81 o 
 -10   0  24        4.78       25.98     15.45 o 
  -8   0  24     2927.24     2914.69     73.72 o 
  -6   0  24     2205.25     2216.46     48.84 o 
  -4   0  24       44.95       40.64     15.21 o 
  -2   0  24      916.03      948.44     50.34 o 
   0   0  24      783.50      810.86     22.67 o 
   2   0  24      460.98      450.18     19.77 o 
 -37   1  24       82.71       84.48     12.05 o 
 -35   1  24      136.55      126.95     10.57 o 
 -33   1  24      294.90      283.28     18.86 o 
 -31   1  24      158.98      175.88     10.59 o 
 -29   1  24       25.49       25.70      9.95 o 
 -27   1  24       27.22       23.68      9.58 o 
 -25   1  24       13.16       13.00      9.00 o 
 -23   1  24      290.49      269.71      9.44 o 
 -21   1  24      422.73      366.75     10.60 o 
 -19   1  24      167.21      177.62     10.38 o 
 -17   1  24      251.63      250.79     10.70 o 
 -15   1  24      924.90      847.97     29.82 o 
 -13   1  24      366.28      336.82     17.46 o 
 -11   1  24     2529.70     2417.44     47.49 o 
  -9   1  24      304.61      314.89     12.20 o 
  -7   1  24      957.29     1009.37     28.11 o 
  -5   1  24      590.66      616.83     13.19 o 
  -3   1  24      437.89      423.72     16.68 o 
  -1   1  24      149.19      191.75     11.65 o 
   1   1  24      101.44       79.04     10.62 o 
 -36   2  24      113.39      118.80     10.98 o 
 -34   2  24       94.74       91.93     10.67 o 
 -32   2  24      304.18      292.65     12.46 o 
 -30   2  24      238.40      212.50     10.74 o 
 -28   2  24      116.96      127.55      9.72 o 
 -26   2  24      424.88      421.60     12.40 o 
 -24   2  24      929.64      773.31     19.68 o 
 -22   2  24      363.38      353.36     10.38 o 
 -20   2  24        0.16        2.78      7.61 o 
 -18   2  24     1301.53     1263.85     16.73 o 
 -16   2  24      178.15      204.76     13.48 o 
 -14   2  24      555.96      525.56     11.97 o 
 -12   2  24      779.71      814.27     13.12 o 
 -10   2  24      685.15      690.48     17.96 o 
  -8   2  24       76.87       80.46     11.24 o 
  -6   2  24       13.11       30.50     10.05 o 
  -4   2  24       11.67       13.91      9.99 o 
  -2   2  24       15.55       13.83     10.37 o 
   0   2  24      123.98      121.33     12.40 o 
 -35   3  24       28.47       26.48     10.38 o 
 -33   3  24       64.32       61.10     11.70 o 
 -31   3  24      686.77      708.03     28.91 o 
 -29   3  24       98.44       85.96     10.55 o 
 -27   3  24      131.11       97.97     10.63 o 
 -25   3  24      431.12      418.34     10.96 o 
 -23   3  24      906.48      866.37     13.20 o 
 -21   3  24       34.14       34.06      9.76 o 
 -19   3  24     2738.36     2800.19     49.22 o 
 -17   3  24        0.75       -8.23      9.70 o 
 -15   3  24       40.50       25.18      9.69 o 
 -13   3  24       60.27       75.14      9.60 o 
 -11   3  24      397.66      430.28     13.04 o 
  -9   3  24      792.32      813.29     14.95 o 
  -7   3  24      964.37     1001.45     23.14 o 
  -5   3  24       21.16       30.20     11.16 o 
  -3   3  24        0.01       -1.51     11.41 o 
  -1   3  24      152.01      162.80     12.93 o 
   1   3  24      711.08      776.10     17.45 o 
 -34   4  24      112.77      108.59     12.53 o 
 -32   4  24      233.58      268.62     12.50 o 
 -30   4  24      383.42      401.05     17.75 o 
 -28   4  24        0.15        5.67     10.16 o 
 -26   4  24        0.03        6.52     11.44 o 
 -24   4  24        0.88        4.78      9.07 o 
 -22   4  24       76.45       86.54     13.98 o 
 -20   4  24        2.40       14.49      9.42 o 
 -18   4  24      168.92      154.69     11.17 o 
 -16   4  24      189.36      187.74     11.99 o 
 -14   4  24      206.12      196.63     11.04 o 
 -12   4  24      137.20      119.10     16.81 o 
 -10   4  24      150.51      136.97     12.28 o 
  -8   4  24      438.93      410.29     16.80 o 
  -6   4  24       43.40       45.54     11.06 o 
  -4   4  24      332.73      314.62     15.67 o 
  -2   4  24      201.79      174.91     13.27 o 
 -31   5  24      142.35      132.72     13.01 o 
 -29   5  24      174.71      168.23     12.90 o 
 -27   5  24      580.24      572.22     29.21 o 
 -25   5  24        8.59       23.21     11.20 o 
 -23   5  24        5.57       -1.59     10.19 o 
 -21   5  24      144.96      165.58     12.67 o 
 -19   5  24      227.27      213.92     12.33 o 
 -17   5  24      787.15      741.97     22.63 o 
 -15   5  24      886.55      917.94     28.17 o 
 -13   5  24      173.17      181.75     13.56 o 
 -11   5  24      187.04      151.95     13.52 o 
  -9   5  24       31.31       10.37     13.38 o 
  -7   5  24       44.04       54.44     12.39 o 
  -5   5  24      112.61      124.25     22.17 o 
  -3   5  24      456.35      432.74     17.17 o 
 -28   6  24       24.50       25.03     11.35 o 
 -26   6  24      351.66      351.95     45.61 o 
 -24   6  24      235.26      267.77     34.64 o 
 -22   6  24       28.99       31.29     11.76 o 
 -20   6  24       40.48       32.81     11.39 o 
 -18   6  24        0.96        3.50     11.95 o 
 -16   6  24        0.59       18.43     11.59 o 
 -14   6  24        0.07       10.97     11.56 o 
 -12   6  24      698.27      737.44     26.01 o 
 -10   6  24       47.93       20.73     13.71 o 
  -8   6  24       92.94       97.15     22.33 o 
  -6   6  24       12.82       19.28     15.79 o 
 -23   7  24      510.10      480.64     16.12 o 
 -21   7  24       65.22       44.38     11.33 o 
 -19   7  24       25.62       29.49     10.69 o 
 -17   7  24      253.51      242.70     21.26 o 
 -15   7  24       18.38       11.59     12.86 o 
 -13   7  24      202.17      174.69     24.25 o 
 -11   7  24      184.82      182.39     16.36 o 
 -35   1  25       13.58       33.55     11.25 o 
 -33   1  25       12.54       24.84     10.14 o 
 -31   1  25       31.40       39.75     10.89 o 
 -29   1  25      675.11      737.69     15.65 o 
 -27   1  25        7.16        5.10      9.58 o 
 -25   1  25        4.97        6.50      8.84 o 
 -23   1  25      129.58       93.15     10.06 o 
 -21   1  25     2829.74     2751.34     32.93 o 
 -19   1  25      363.02      382.00     14.59 o 
 -17   1  25      974.22      957.40     13.18 o 
 -15   1  25      918.03      953.14     13.88 o 
 -13   1  25     1305.13     1292.50     35.10 o 
 -11   1  25        0.34        5.75     10.45 o 
  -9   1  25     1335.73     1392.37     19.90 o 
  -7   1  25       76.75       78.88     10.24 o 
  -5   1  25      752.28      775.70     17.43 o 
  -3   1  25      419.75      391.28     14.50 o 
  -1   1  25        6.51        9.98     12.96 o 
 -34   2  25        1.75       16.12     10.97 o 
 -32   2  25      149.44      170.16     11.17 o 
 -30   2  25      516.40      488.92     12.58 o 
 -28   2  25        2.69       -8.30      9.96 o 
 -26   2  25      426.15      453.10     13.06 o 
 -24   2  25      416.08      392.47     10.07 o 
 -22   2  25     1622.83     1601.33     27.08 o 
 -20   2  25      236.51      260.88     10.07 o 
 -18   2  25       25.20       35.29      9.57 o 
 -16   2  25       85.31      108.74     10.01 o 
 -14   2  25      585.70      613.74     12.37 o 
 -12   2  25        7.87       -0.73      9.06 o 
 -10   2  25        0.57       -9.90      9.90 o 
  -8   2  25     1332.99     1362.28     15.79 o 
  -6   2  25       52.53       49.39     11.93 o 
  -4   2  25      260.63      269.52     11.91 o 
  -2   2  25      219.53      190.59     12.83 o 
 -33   3  25      101.87      106.12     13.91 o 
 -31   3  25       22.79       27.60     10.55 o 
 -29   3  25      228.57      156.50     12.98 o 
 -27   3  25       78.31       61.82     10.34 o 
 -25   3  25       20.54       16.47      9.27 o 
 -23   3  25      429.76      430.43     10.95 o 
 -21   3  25       96.42       95.41      9.34 o 
 -19   3  25       23.63       21.30      9.70 o 
 -17   3  25      123.08      127.89     10.73 o 
 -15   3  25      795.68      770.30     16.27 o 
 -13   3  25      213.36      237.42     11.07 o 
 -11   3  25       36.57       31.44      9.79 o 
  -9   3  25      269.04      284.52     12.71 o 
  -7   3  25       29.98       35.84     11.29 o 
  -5   3  25      154.77      119.82     17.55 o 
  -3   3  25        0.35       -4.20     13.08 o 
 -32   4  25      313.59      274.72     12.59 o 
 -30   4  25      329.27      322.46     12.82 o 
 -28   4  25     1490.08     1550.93     31.88 o 
 -26   4  25       29.05       18.47     13.57 o 
 -24   4  25      166.18      151.39     13.23 o 
 -22   4  25      305.20      287.75     10.11 o 
 -20   4  25        3.12       24.21      9.64 o 
 -18   4  25       29.14        2.73     10.36 o 
 -16   4  25      880.55      928.69     32.54 o 
 -14   4  25      294.75      302.61     11.06 o 
 -12   4  25       97.22       76.87     17.45 o 
 -10   4  25     1967.09     1982.32     33.54 o 
  -8   4  25        0.78       12.57     12.15 o 
  -6   4  25      859.29      826.27     21.46 o 
  -4   4  25       80.09       66.85     12.58 o 
 -31   5  25      459.56      453.78     23.13 o 
 -29   5  25      210.87      210.31     15.07 o 
 -27   5  25       42.58       10.57     11.98 o 
 -25   5  25        2.08       -6.41      9.59 o 
 -23   5  25        3.54       -2.81      8.55 o 
 -21   5  25      600.40      620.50     23.46 o 
 -19   5  25       13.55        7.57     10.46 o 
 -17   5  25      384.48      382.98     15.04 o 
 -15   5  25      329.01      331.50     13.33 o 
 -13   5  25       74.45       94.89     12.08 o 
 -11   5  25        0.17        5.11     11.65 o 
  -9   5  25      454.65      403.92     13.79 o 
  -7   5  25      112.80       85.31     13.18 o 
  -5   5  25        0.12       -4.02     12.77 o 
 -26   6  25       75.79       66.70     12.51 o 
 -24   6  25      129.78      122.34     12.72 o 
 -22   6  25      111.68      143.05     16.25 o 
 -20   6  25       19.46       36.25     11.85 o 
 -18   6  25       10.52        7.87     12.85 o 
 -16   6  25       15.08       23.01     11.45 o 
 -14   6  25      181.74      177.54     16.07 o 
 -12   6  25      469.77      445.03     14.47 o 
 -10   6  25      577.59      551.56     26.16 o 
 -19   7  25        3.61       14.81     12.54 o 
 -17   7  25      126.46       97.19     13.28 o 
 -34   0  26      106.60      117.73     16.23 o 
 -32   0  26      108.01      100.42     14.97 o 
 -30   0  26        6.46       10.86     14.62 o 
 -28   0  26     1142.03     1113.44     22.97 o 
 -26   0  26      106.24      137.27     14.16 o 
 -24   0  26     1578.79     1615.80     33.03 o 
 -22   0  26      866.88      963.40     19.32 o 
 -20   0  26     2213.08     2327.44     33.49 o 
 -18   0  26      123.80      125.27     12.46 o 
 -16   0  26      678.04      772.02     20.56 o 
 -14   0  26      885.12      920.46     21.18 o 
 -12   0  26        1.25       -3.92     14.74 o 
 -10   0  26     2084.60     2086.66     24.67 o 
  -8   0  26       38.94       40.04     24.76 o 
  -6   0  26     1388.23     1363.04     24.64 o 
  -4   0  26     1344.40     1412.26     23.89 o 
  -2   0  26      286.67      193.95    126.51 o 
 -35   1  26        8.23       10.59     10.62 o 
 -33   1  26       76.01       83.15     11.43 o 
 -31   1  26       51.96       47.27      9.79 o 
 -29   1  26      686.87      698.48     13.91 o 
 -27   1  26      178.71      158.65      9.49 o 
 -25   1  26      350.07      384.37     12.85 o 
 -23   1  26      314.37      327.06     13.26 o 
 -21   1  26       15.15       25.31     11.72 o 
 -19   1  26       67.90       74.07      9.35 o 
 -17   1  26      247.26      241.86     11.69 o 
 -15   1  26        4.54       10.07     10.38 o 
 -13   1  26     1504.83     1517.80     37.38 o 
 -11   1  26      217.11      253.89     11.01 o 
  -9   1  26      760.52      831.47     19.49 o 
  -7   1  26      103.42      140.81      9.99 o 
  -5   1  26      202.35      180.08     12.12 o 
  -3   1  26       21.30       26.18     11.45 o 
 -34   2  26       74.78       84.08     10.52 o 
 -32   2  26       62.90       54.80     10.91 o 
 -30   2  26        5.32       -1.49      8.80 o 
 -28   2  26        0.16       -3.38     10.03 o 
 -26   2  26      102.87      135.93      9.57 o 
 -24   2  26      506.98      490.24     11.55 o 
 -22   2  26       10.88       28.78      9.51 o 
 -20   2  26      130.88      121.22      8.78 o 
 -18   2  26     1216.95     1371.51     26.53 o 
 -16   2  26        0.26        0.97     10.02 o 
 -14   2  26      433.28      445.24     11.59 o 
 -12   2  26      871.38      933.84     22.24 o 
 -10   2  26        0.44      -11.12     11.12 o 
  -8   2  26        6.76       17.07      9.85 o 
  -6   2  26      615.20      604.00     23.30 o 
  -4   2  26        0.42       -1.65     10.92 o 
 -33   3  26      199.94      211.57     12.27 o 
 -31   3  26      595.11      547.29     17.63 o 
 -29   3  26       61.43       65.27     10.87 o 
 -27   3  26      338.51      368.73     10.54 o 
 -25   3  26      221.21      234.14     10.51 o 
 -23   3  26        0.55       -8.34      8.78 o 
 -21   3  26       92.00      100.88     12.36 o 
 -19   3  26      858.68      977.22     25.27 o 
 -17   3  26      643.37      689.91     24.44 o 
 -15   3  26       33.47       31.62      9.75 o 
 -13   3  26      173.12      168.91     10.75 o 
 -11   3  26     1094.14     1166.45     15.48 o 
  -9   3  26      304.64      324.97     13.90 o 
  -7   3  26      116.66       90.15     11.21 o 
  -5   3  26      207.84      226.94     15.05 o 
 -32   4  26      491.52      434.61     30.40 o 
 -30   4  26      211.56      201.86     12.94 o 
 -28   4  26        2.76        9.26     11.67 o 
 -26   4  26        1.39       -9.24      9.33 o 
 -24   4  26      231.07      260.82     10.33 o 
 -22   4  26      254.16      224.69     10.54 o 
 -20   4  26        3.03        1.54      9.25 o 
 -18   4  26      216.48      219.32     12.45 o 
 -16   4  26      364.48      420.23     18.46 o 
 -14   4  26        2.46        4.26     10.14 o 
 -12   4  26      557.95      611.92     31.94 o 
 -10   4  26       12.81       18.77     12.02 o 
  -8   4  26       68.24       58.54     11.98 o 
  -6   4  26       49.31       55.63     12.35 o 
 -29   5  26      673.46      740.04     39.52 o 
 -27   5  26       26.51       14.45      9.79 o 
 -25   5  26      327.57      284.19     11.95 o 
 -23   5  26      317.27      287.98     13.82 o 
 -21   5  26      273.10      218.60     14.85 o 
 -19   5  26       95.46       71.50     15.98 o 
 -17   5  26       60.28       53.77     13.69 o 
 -15   5  26        0.23        1.67     12.47 o 
 -13   5  26      124.82      134.58     12.97 o 
 -11   5  26      114.90      133.53     13.10 o 
  -9   5  26      177.25      145.39     12.82 o 
 -24   6  26       14.30       18.87      9.92 o 
 -22   6  26        6.59        2.62     11.27 o 
 -20   6  26      448.37      395.81     15.86 o 
 -18   6  26        9.01       -7.28     14.56 o 
 -16   6  26      103.87      126.54     15.20 o 
 -14   6  26      912.47      874.42     52.59 o 
 -33   1  27      171.66      179.51     12.29 o 
 -31   1  27        1.85       -0.29     10.55 o 
 -29   1  27      296.58      313.86     15.26 o 
 -27   1  27      122.90      101.94     12.69 o 
 -25   1  27      413.06      438.54     11.83 o 
 -23   1  27       10.62       19.64      8.87 o 
 -21   1  27     1010.90     1081.85     23.85 o 
 -19   1  27      929.01      881.51     20.84 o 
 -17   1  27      153.29      129.04     10.04 o 
 -15   1  27      700.03      651.10     19.78 o 
 -13   1  27      163.55      151.51     10.29 o 
 -11   1  27        0.07        0.53      9.42 o 
  -9   1  27      119.27      105.13     11.06 o 
  -7   1  27      158.06      186.53     11.57 o 
  -5   1  27      222.50      217.79     12.77 o 
 -32   2  27       27.14       29.65     10.67 o 
 -30   2  27        0.61        7.28     10.08 o 
 -28   2  27      370.79      406.42     13.66 o 
 -26   2  27      613.86      646.13     15.64 o 
 -24   2  27       58.44       56.54      9.20 o 
 -22   2  27      462.38      461.53     10.92 o 
 -20   2  27      532.50      527.84     11.66 o 
 -18   2  27      186.00      189.66     10.67 o 
 -16   2  27      343.37      383.48     10.64 o 
 -14   2  27       15.64       -3.65      9.51 o 
 -12   2  27       10.44        6.48     10.93 o 
 -10   2  27       33.45       27.80     15.00 o 
  -8   2  27      311.02      306.07     26.63 o 
  -6   2  27       25.74       28.37     11.68 o 
 -31   3  27     1357.16     1338.53     27.37 o 
 -29   3  27      768.86      757.55     14.65 o 
 -27   3  27       16.59       23.32      9.62 o 
 -25   3  27      200.45      212.67     13.11 o 
 -23   3  27      170.90      196.47     11.10 o 
 -21   3  27      176.59      139.72     11.69 o 
 -19   3  27      282.28      280.40     18.70 o 
 -17   3  27      127.45      104.32      9.94 o 
 -15   3  27      242.07      250.10     11.19 o 
 -13   3  27      497.85      494.97     13.53 o 
 -11   3  27      447.64      423.05     11.47 o 
  -9   3  27      643.40      603.95     15.67 o 
  -7   3  27      389.83      418.08     15.27 o 
 -30   4  27        3.87        0.25     11.90 o 
 -28   4  27      613.97      554.58     16.47 o 
 -26   4  27      436.96      431.92     14.00 o 
 -24   4  27       65.78       55.77     10.54 o 
 -22   4  27      272.19      285.65     26.14 o 
 -20   4  27      701.42      618.53     21.43 o 
 -18   4  27        7.10       11.55     11.48 o 
 -16   4  27      246.44      236.01     12.33 o 
 -14   4  27      832.77      846.64     16.18 o 
 -12   4  27      256.60      184.80     31.43 o 
 -10   4  27        4.37        9.57     12.90 o 
 -27   5  27     2274.87     2132.06    197.12 o 
 -25   5  27        0.02        3.45      9.96 o 
 -23   5  27      178.88      169.36     20.35 o 
 -21   5  27      278.96      278.04     11.56 o 
 -19   5  27      317.04      293.90     16.10 o 
 -17   5  27      126.76      109.54     22.99 o 
 -15   5  27        0.10       -1.23     18.58 o 
 -13   5  27      282.66      239.85     27.43 o 
 -32   0  28       32.09       50.75     15.05 o 
 -30   0  28        5.24        7.07     12.96 o 
 -28   0  28        0.10      -14.10     14.10 o 
 -26   0  28      190.99      172.86     15.44 o 
 -24   0  28      147.95      157.91     14.70 o 
 -22   0  28      272.83      289.20     17.18 o 
 -20   0  28      274.45      273.19     13.24 o 
 -18   0  28     1084.71     1068.30     34.09 o 
 -16   0  28      634.29      619.63     18.57 o 
 -14   0  28      532.19      555.85     17.90 o 
 -12   0  28      409.78      369.25     16.50 o 
 -10   0  28      921.49     1013.10     20.98 o 
  -8   0  28       39.46       18.90     14.69 o 
 -33   1  28       12.21       13.24     10.81 o 
 -31   1  28       46.31       42.92     10.43 o 
 -29   1  28      396.31      423.87     13.93 o 
 -27   1  28      147.64      156.28     11.99 o 
 -25   1  28      207.60      252.31     11.33 o 
 -23   1  28      249.80      299.10     10.71 o 
 -21   1  28      335.90      319.66     10.82 o 
 -19   1  28       23.73       35.57     10.80 o 
 -17   1  28      339.26      353.37     16.14 o 
 -15   1  28        0.68       15.44     11.12 o 
 -13   1  28      373.85      303.61     12.02 o 
 -11   1  28       92.56       97.18     11.27 o 
  -9   1  28       50.26       43.78     10.49 o 
 -32   2  28        7.35       -1.36     10.27 o 
 -30   2  28       14.19        7.11      9.19 o 
 -28   2  28       50.69       54.92      9.19 o 
 -26   2  28      159.36      186.69     10.43 o 
 -24   2  28        2.77        9.76      9.88 o 
 -22   2  28      665.57      656.98     12.11 o 
 -20   2  28       76.76      111.22     10.39 o 
 -18   2  28      174.71      182.69     10.00 o 
 -16   2  28      129.59      136.52     10.61 o 
 -14   2  28       91.58      125.01     12.75 o 
 -12   2  28        6.55       17.78     10.80 o 
 -10   2  28        9.25        0.49     12.19 o 
 -29   3  28      149.37      142.80     12.11 o 
 -27   3  28      526.59      509.37     16.75 o 
 -25   3  28     1466.19     1461.30     22.19 o 
 -23   3  28      524.50      586.83     14.12 o 
 -21   3  28       72.52      108.84     10.78 o 
 -19   3  28      998.87     1034.85     20.96 o 
 -17   3  28       79.39       96.23     13.99 o 
 -15   3  28       17.94       24.85     10.83 o 
 -13   3  28       84.20       90.43     11.42 o 
 -11   3  28      129.13      112.54     12.40 o 
 -28   4  28     1287.47     1187.88     20.21 o 
 -26   4  28      224.34      225.46     11.20 o 
 -24   4  28      113.94      115.59     12.66 o 
 -22   4  28        0.89       10.63     10.03 o 
 -20   4  28      134.96      128.06     13.07 o 
 -18   4  28       35.05       30.22     10.97 o 
 -16   4  28        0.29        1.04     10.90 o 
 -14   4  28       30.22       16.11     13.29 o 
 -21   5  28        2.86       12.98     10.21 o 
 -31   1  29        5.96       14.15      9.54 o 
 -29   1  29        0.01       -2.40      9.61 o 
 -27   1  29      379.97      342.22     11.51 o 
 -25   1  29      139.95      153.30     11.02 o 
 -23   1  29       15.05        2.35     10.12 o 
 -21   1  29      579.32      564.45     21.89 o 
 -19   1  29      141.58      116.51      9.75 o 
 -17   1  29        0.00       14.72     10.04 o 
 -15   1  29       21.95       27.63     10.23 o 
 -13   1  29      296.57      317.58     18.31 o 
 -11   1  29        0.92       -2.79      9.90 o 
 -30   2  29      172.72      175.32     10.46 o 
 -28   2  29      727.55      690.34     15.00 o 
 -26   2  29      394.98      347.44     12.00 o 
 -24   2  29        0.21       -0.71      9.22 o 
 -22   2  29      448.62      472.73     11.57 o 
 -20   2  29       37.44       37.50      9.52 o 
 -18   2  29      198.14      169.12     11.79 o 
 -16   2  29      102.99       97.12     11.36 o 
 -14   2  29       28.09        9.96     11.03 o 
 -12   2  29      324.57      345.67     15.75 o 
 -27   3  29      274.01      254.80     11.89 o 
 -25   3  29        2.31       15.07     10.56 o 
 -23   3  29        0.04       -7.10     10.16 o 
 -21   3  29      428.58      386.49     22.99 o 
 -19   3  29        3.30       12.72     11.92 o 
 -17   3  29       92.52      108.14     11.63 o 
 -15   3  29      409.50      412.58     33.85 o 
 -22   4  29       86.35       60.76     11.52 o 
 -20   4  29      728.37      749.88     24.31 o 
 -28   0  30        0.56       -5.69     19.39 o 
 -26   0  30       15.07        7.68     13.05 o 
 -24   0  30      842.26      742.04     37.65 o 
 -22   0  30       53.12       43.24     14.87 o 
 -20   0  30        4.79        2.55     12.79 o 
 -18   0  30      644.90      559.52     39.20 o 
 -16   0  30       27.55       21.20     15.65 o 
 -27   1  30      562.78      560.82     19.33 o 
 -25   1  30      614.71      638.48     12.24 o 
 -23   1  30       19.32       31.92      9.77 o 
 -21   1  30        0.21        9.60      9.83 o 
 -19   1  30      413.14      373.23     17.82 o 
 -17   1  30      199.85      217.97     10.99 o 
 -26   2  30      476.29      448.89     15.32 o 
 -24   2  30       88.67      103.78     10.32 o 
 -22   2  30      889.27      866.19     25.25 o 
 -20   2  30       25.23       19.05     10.26 o 
 -18   2  30       26.48       11.85      9.82 o 
                                                 
